# Supplementary material for: Apatinib preferentially inhibits PC9 gefitinib-resistant cancer cells by inducing cell cycle arrest and inhibiting VEGFR signaling pathway
Source: Cancer Cell Int. 2019 May 2;19:117. doi: 10.1186/s12935-019-0836-8 (PMC6498592; doi:10.1186/s12935-019-0836-8)
Supplement: Supplementary file 1 — Additional file 1. Differentially expressed genes in PC9 cells before and after treatment with apatinib. [file 12935_2019_836_MOESM1_ESM.xlsx]

## Sheet: Sheet1
Gene	Log2FoldChange	pval	padj	Up/Down	Significant	GeneName
ENSG00000019549	1.12217	2.74738e-07	1.09299e-05	up	yes	SNAI2
ENSG00000050165	1.0189	3.09976e-06	8.84449e-05	up	yes	DKK3
ENSG00000058866	-1.18732	1.43191e-11	1.43438e-09	down	yes	DGKG
ENSG00000068831	1.06339	9.76424e-07	3.30796e-05	up	yes	RASGRP2
ENSG00000075826	1.02773	7.9407e-07	2.74358e-05	up	yes	SEC31B
ENSG00000079215	1.09276	1.82841e-19	7.95589e-17	up	yes	SLC1A3
ENSG00000085662	-1.08733	3.37721e-31	5.87804e-28	down	yes	AKR1B1
ENSG00000095739	-1.00376	6.32847e-10	4.45038e-08	down	yes	BAMBI
ENSG00000099139	-1.15625	3.98808e-15	7.75783e-13	down	yes	PCSK5
ENSG00000099937	-1.75534	3.47198e-20	1.85938e-17	down	yes	SERPIND1
ENSG00000099994	1.24135	7.88678e-13	1.04586e-10	up	yes	SUSD2
ENSG00000100003	-1.10852	1.16911e-16	2.85591e-14	down	yes	SEC14L2
ENSG00000101265	1.00467	8.61723e-07	2.95533e-05	up	yes	RASSF2
ENSG00000102349	1.07763	6.33711e-12	6.78753e-10	up	yes	KLF8
ENSG00000103485	1.33113	7.41511e-11	6.41292e-09	up	yes	QPRT
ENSG00000104368	-1.03472	5.95458e-15	1.06297e-12	down	yes	PLAT
ENSG00000105376	1.14495	4.18328e-12	4.65984e-10	up	yes	ICAM5
ENSG00000105695	-1.06864	3.11607e-07	1.20858e-05	down	yes	MAG
ENSG00000107159	-1.24913	2.0579e-08	1.06919e-06	down	yes	CA9
ENSG00000109511	-2.13762	2.84252e-34	7.91584e-31	down	yes	ANXA10
ENSG00000109861	-1.22158	2.29916e-24	2.00084e-21	down	yes	CTSC
ENSG00000111860	-1.23542	7.09011e-13	9.49256e-11	down	yes	CEP85L
ENSG00000114771	-1.2329	2.0733e-15	4.24538e-13	down	yes	AADAC
ENSG00000116039	1.05384	2.49462e-16	5.8264e-14	up	yes	ATP6V1B1
ENSG00000116106	-1.03242	5.07392e-15	9.3538e-13	down	yes	EPHA4
ENSG00000116254	-1.02565	3.79972e-06	0.000105603	down	yes	CHD5
ENSG00000118194	1.39306	9.96768e-11	8.26131e-09	up	yes	TNNT2
ENSG00000118257	-1.04834	5.028e-20	2.59296e-17	down	yes	NRP2
ENSG00000118849	-1.07866	5.37242e-10	3.91095e-08	down	yes	RARRES1
ENSG00000120162	1.45989	7.9065e-20	3.66967e-17	up	yes	MOB3B
ENSG00000120738	-1.01347	5.88642e-06	0.000154065	down	yes	EGR1
ENSG00000124212	-1.32567	6.08154e-12	6.56429e-10	down	yes	PTGIS
ENSG00000124882	-1.09127	8.82126e-12	9.23513e-10	down	yes	EREG
ENSG00000125398	-1.14694	7.59682e-19	2.71226e-16	down	yes	SOX9
ENSG00000125968	-1.78194	1.4077e-44	4.90021e-41	down	yes	ID1
ENSG00000130600	-1.09791	9.70379e-18	2.8748e-15	down	yes	H19
ENSG00000130635	1.26672	2.39975e-19	9.82769e-17	up	yes	COL5A1
ENSG00000134258	1.11268	3.4657e-08	1.72962e-06	up	yes	VTCN1
ENSG00000134259	1.02913	4.34458e-08	2.1078e-06	up	yes	NGF
ENSG00000134827	-1.37662	7.87998e-10	5.35224e-08	down	yes	TCN1
ENSG00000134955	-1.26125	9.27158e-16	1.98612e-13	down	yes	SLC37A2
ENSG00000135919	-1.21233	1.85262e-28	1.9843e-25	down	yes	SERPINE2
ENSG00000136235	1.18901	7.88262e-08	3.62236e-06	up	yes	GPNMB
ENSG00000136928	-1.19173	5.76186e-10	4.11426e-08	down	yes	GABBR2
ENSG00000137491	-1.33537	3.41765e-13	4.95702e-11	down	yes	SLCO2B1
ENSG00000137745	-1.55027	1.90285e-14	3.1922e-12	down	yes	MMP13
ENSG00000142549	-1.15203	3.71777e-12	4.24313e-10	down	yes	IGLON5
ENSG00000142623	-1.01422	1.6969e-07	7.24776e-06	down	yes	PADI1
ENSG00000142871	1.0357	6.57259e-26	6.53691e-23	up	yes	CYR61
ENSG00000143028	1.13519	3.70229e-07	1.40849e-05	up	yes	SYPL2
ENSG00000144063	-1.60727	5.16227e-19	1.94269e-16	down	yes	MALL
ENSG00000148677	1.17433	4.10965e-14	6.6538e-12	up	yes	ANKRD1
ENSG00000148680	-1.10173	7.4287e-07	2.58593e-05	down	yes	HTR7
ENSG00000150630	-1.04136	7.97603e-13	1.04772e-10	down	yes	VEGFC
ENSG00000153071	1.36867	7.66476e-15	1.35094e-12	up	yes	DAB2
ENSG00000155465	1.10596	1.53251e-10	1.24062e-08	up	yes	SLC7A7
ENSG00000159167	-1.07922	1.39657e-06	4.48062e-05	down	yes	STC1
ENSG00000159339	-1.03879	2.13498e-08	1.10511e-06	down	yes	PADI4
ENSG00000160179	1.77066	4.2214e-29	4.89823e-26	up	yes	ABCG1
ENSG00000164176	1.06412	1.17498e-06	3.88608e-05	up	yes	EDIL3
ENSG00000164649	1.14754	6.75189e-31	1.04459e-27	up	yes	CDCA7L
ENSG00000165029	2.20817	8.66015e-69	6.0292e-65	up	yes	ABCA1
ENSG00000165092	-1.19412	2.15742e-19	9.10301e-17	down	yes	ALDH1A1
ENSG00000167549	1.11208	3.97769e-16	8.93313e-14	up	yes	CORO6
ENSG00000167741	1.02228	2.91981e-07	1.14201e-05	up	yes	GGT6
ENSG00000168010	1.00401	4.16384e-17	1.07365e-14	up	yes	ATG16L2
ENSG00000169184	1.05294	2.3595e-06	6.99015e-05	up	yes	MN1
ENSG00000171403	-1.22574	4.42311e-08	2.13845e-06	down	yes	KRT9
ENSG00000173706	1.33921	1.32065e-32	2.62696e-29	up	yes	HEG1
ENSG00000175874	1.25361	7.12267e-11	6.19851e-09	up	yes	CREG2
ENSG00000176153	-1.03316	1.8974e-22	1.14867e-19	down	yes	GPX2
ENSG00000180861	-2.0265	2.2071e-33	5.12195e-30	down	yes	LINC01559
ENSG00000182836	-1.57881	4.55204e-24	3.72839e-21	down	yes	PLCXD3
ENSG00000182870	1.02993	1.8285e-08	9.60756e-07	up	yes	GALNT9
ENSG00000183087	1.22595	7.66346e-20	3.66967e-17	up	yes	GAS6
ENSG00000183378	1.06379	4.80272e-09	2.75198e-07	up	yes	OVCH2
ENSG00000184012	1.50474	4.1551e-19	1.6071e-16	up	yes	TMPRSS2
ENSG00000185201	1.40269	3.29116e-16	7.51249e-14	up	yes	IFITM2
ENSG00000186150	-1.10651	5.60353e-07	2.02134e-05	down	yes	UBL4B
ENSG00000186442	-1.79015	9.22777e-23	5.84034e-20	down	yes	KRT3
ENSG00000186529	-1.5618	2.59258e-52	1.2033e-48	down	yes	CYP4F3
ENSG00000187017	1.53331	7.38374e-18	2.23503e-15	up	yes	ESPN
ENSG00000187134	-1.32665	7.6362e-24	5.90702e-21	down	yes	AKR1C1
ENSG00000189051	1.21932	1.83681e-08	9.61493e-07	up	yes	RNF222
ENSG00000189056	-1.11745	6.0523e-07	2.1498e-05	down	yes	RELN
ENSG00000196209	-1.08872	3.40991e-07	1.31159e-05	down	yes	SIRPB2
ENSG00000197696	-1.2309	9.73098e-22	5.41977e-19	down	yes	NMB
ENSG00000198074	-1.10269	8.3945e-24	6.15184e-21	down	yes	AKR1B10
ENSG00000198774	1.48178	1.16494e-12	1.44827e-10	up	yes	RASSF9
ENSG00000204616	-2.83945	2.00862e-70	2.7968e-66	down	yes	TRIM31
ENSG00000204941	1.95772	3.71957e-30	5.17912e-27	up	yes	PSG5
ENSG00000206075	-1.0294	3.10509e-19	1.23529e-16	down	yes	SERPINB5
ENSG00000206337	1.19062	2.74453e-10	2.08824e-08	up	yes	HCP5
ENSG00000223749	1.46264	1.74607e-14	2.96491e-12	up	yes	MIR503HG
ENSG00000227218	-1.51704	2.33808e-16	5.613e-14	down	yes	AL157935.1
ENSG00000231574	-1.1721	4.30948e-08	2.09808e-06	down	yes	LINC02015
ENSG00000234745	1.27408	3.51216e-14	5.75334e-12	up	yes	HLA-B
ENSG00000255346	-1.10587	3.87463e-08	1.91994e-06	down	yes	NOX5
ENSG00000261371	-1.07063	2.32472e-10	1.7983e-08	down	yes	PECAM1
