# Supplementary material for: Apatinib preferentially inhibits PC9 gefitinib-resistant cancer cells by inducing cell cycle arrest and inhibiting VEGFR signaling pathway
Source: Cancer Cell Int. 2019 May 2;19:117. doi: 10.1186/s12935-019-0836-8 (PMC6498592; doi:10.1186/s12935-019-0836-8)
Supplement: Supplementary file 2 — Additional file 2. Differentially expressed genes in PC9GR cells after treatment with apatinib. [file 12935_2019_836_MOESM2_ESM.xlsx]

## Sheet: Sheet1
Gene	Log2FoldChange	pval	padj	Up/Down	Significant	GeneName
ENSG00000000460	-1.19634	2.14035e-09	5.91686e-08	down	yes	C1orf112
ENSG00000005073	-1.12376	0.000786494	0.00439765	down	yes	HOXA11
ENSG00000007314	1.05884	1.43773e-05	0.000143445	up	yes	SCN4A
ENSG00000007968	-1.2284	0.000263968	0.00173878	down	yes	E2F2
ENSG00000012124	1.44028	3.77067e-21	9.95652e-19	up	yes	CD22
ENSG00000014138	-1.14676	2.23606e-11	1.02839e-09	down	yes	POLA2
ENSG00000014257	-1.15804	3.6154e-05	0.000318951	down	yes	ACPP
ENSG00000015520	1.00737	0.00100595	0.00539055	up	yes	NPC1L1
ENSG00000020181	1.00256	1.10678e-06	1.54515e-05	up	yes	ADGRA2
ENSG00000022567	1.25122	1.12927e-24	3.93061e-22	up	yes	SLC45A4
ENSG00000028137	1.29137	4.33876e-06	5.07625e-05	up	yes	TNFRSF1B
ENSG00000029534	-1.37076	5.48904e-06	6.19033e-05	down	yes	ANK1
ENSG00000029993	-1.39603	1.95224e-15	2.02018e-13	down	yes	HMGB3
ENSG00000034239	1.1296	0.000327743	0.0020984	up	yes	EFCAB1
ENSG00000035499	-1.14632	1.80605e-09	5.09387e-08	down	yes	DEPDC1B
ENSG00000041982	-1.30147	1.78247e-06	2.3372e-05	down	yes	TNC
ENSG00000044574	1.59716	1.07407e-62	2.05617e-59	up	yes	HSPA5
ENSG00000049130	-1.2916	6.68252e-15	6.43665e-13	down	yes	KITLG
ENSG00000051108	1.29005	1.45324e-39	1.39102e-36	up	yes	HERPUD1
ENSG00000051180	-1.44517	1.39461e-16	1.84124e-14	down	yes	RAD51
ENSG00000060982	-1.31732	1.49121e-16	1.93541e-14	down	yes	BCAT1
ENSG00000064205	1.06637	0.000116027	0.000867231	up	yes	WISP2
ENSG00000065328	-1.52749	3.53725e-10	1.18801e-08	down	yes	MCM10
ENSG00000066056	1.10416	0.00111575	0.00585997	up	yes	TIE1
ENSG00000067798	-1.05088	0.0014947	0.00751519	down	yes	NAV3
ENSG00000069493	1.01678	1.66481e-12	9.80639e-11	up	yes	CLEC2D
ENSG00000070540	1.3344	1.45821e-16	1.90875e-14	up	yes	WIPI1
ENSG00000070915	-1.51192	1.70461e-06	2.25053e-05	down	yes	SLC12A3
ENSG00000071246	1.05373	7.02009e-07	1.03577e-05	up	yes	VASH1
ENSG00000072310	1.30645	4.55915e-26	1.83746e-23	up	yes	SREBF1
ENSG00000072501	-1.04337	4.21556e-11	1.82893e-09	down	yes	SMC1A
ENSG00000073111	-1.1296	1.30543e-05	0.000132226	down	yes	MCM2
ENSG00000073282	-1.57356	5.52799e-14	4.40944e-12	down	yes	TP63
ENSG00000075218	-1.48765	1.11823e-13	8.27326e-12	down	yes	GTSE1
ENSG00000075223	-1.09108	4.65781e-09	1.20497e-07	down	yes	SEMA3C
ENSG00000075673	1.37099	7.74613e-08	1.48425e-06	up	yes	ATP12A
ENSG00000076864	1.26085	1.45012e-22	4.1903e-20	up	yes	RAP1GAP
ENSG00000079150	1.01458	0.000109587	0.000828393	up	yes	FKBP7
ENSG00000079385	1.17028	1.39469e-05	0.000139788	up	yes	CEACAM1
ENSG00000080986	-1.22864	1.58367e-11	7.60311e-10	down	yes	NDC80
ENSG00000081181	1.6417	3.18685e-11	1.42709e-09	up	yes	ARG2
ENSG00000085999	-1.21095	2.08456e-07	3.54035e-06	down	yes	RAD54L
ENSG00000086619	1.01771	3.44353e-16	4.21901e-14	up	yes	ERO1B
ENSG00000087076	1.00653	2.83373e-10	9.77445e-09	up	yes	HSD17B14
ENSG00000088325	-1.20113	7.11819e-23	2.13755e-20	down	yes	TPX2
ENSG00000088386	1.14363	0.000111816	0.000841095	up	yes	SLC15A1
ENSG00000088899	1.04643	1.793e-16	2.30281e-14	up	yes	LZTS3
ENSG00000089280	-1.1674	5.95261e-12	3.09031e-10	down	yes	FUS
ENSG00000089685	-1.3833	1.42608e-14	1.30002e-12	down	yes	BIRC5
ENSG00000090889	-1.10833	1.73659e-11	8.234e-10	down	yes	KIF4A
ENSG00000091651	-1.11657	7.56628e-08	1.4521e-06	down	yes	ORC6
ENSG00000092470	-1.24502	1.36445e-09	3.9997e-08	down	yes	WDR76
ENSG00000092853	-2.02926	8.65424e-14	6.52905e-12	down	yes	CLSPN
ENSG00000093009	-1.47026	3.21704e-06	3.93836e-05	down	yes	CDC45
ENSG00000094804	-1.21819	3.55751e-05	0.000314932	down	yes	CDC6
ENSG00000095303	1.48321	6.9444e-16	7.87804e-14	up	yes	PTGS1
ENSG00000095596	3.91494	5.40608e-70	1.65588e-66	up	yes	CYP26A1
ENSG00000095752	-1.23938	1.45507e-13	1.03168e-11	down	yes	IL11
ENSG00000099194	1.77186	1.15867e-31	6.82503e-29	up	yes	SCD
ENSG00000099625	1.29544	5.64873e-12	2.98311e-10	up	yes	CBARP
ENSG00000099783	-1.37739	3.79697e-19	7.26882e-17	down	yes	HNRNPM
ENSG00000099869	1.03476	0.00120074	0.00623577	up	yes	IGF2-AS
ENSG00000100033	1.75524	6.95877e-10	2.20649e-08	up	yes	PRODH
ENSG00000100162	-1.25498	1.10093e-06	1.53839e-05	down	yes	CENPM
ENSG00000100167	1.28414	6.98888e-20	1.48659e-17	up	yes	2019-09-03
ENSG00000100297	-1.11667	0.00063233	0.00365853	down	yes	MCM5
ENSG00000100302	1.01441	1.82851e-09	5.13828e-08	up	yes	RASD2
ENSG00000100385	1.32298	3.4167e-09	9.08451e-08	up	yes	IL2RB
ENSG00000101003	-1.02771	2.40734e-07	4.04703e-06	down	yes	GINS1
ENSG00000101057	-1.96681	3.30383e-12	1.81355e-10	down	yes	MYBL2
ENSG00000101222	-1.02172	0.00197408	0.00946263	down	yes	SPEF1
ENSG00000101298	1.33934	9.09097e-20	1.90723e-17	up	yes	SNPH
ENSG00000101412	-1.37126	3.18614e-11	1.42709e-09	down	yes	E2F1
ENSG00000101447	-1.01681	3.0977e-09	8.32303e-08	down	yes	FAM83D
ENSG00000101846	-1.10997	5.16429e-06	5.89306e-05	down	yes	STS
ENSG00000101868	-1.30811	6.75035e-12	3.48086e-10	down	yes	POLA1
ENSG00000101888	-1.08847	2.42775e-15	2.47874e-13	down	yes	NXT2
ENSG00000102001	1.34805	2.3444e-05	0.000218796	up	yes	CACNA1F
ENSG00000102174	-1.56172	7.03138e-11	2.88701e-09	down	yes	PHEX
ENSG00000102317	-1.00398	1.1262e-13	8.27721e-12	down	yes	RBM3
ENSG00000102384	-1.57914	6.55927e-13	4.15104e-11	down	yes	CENPI
ENSG00000102879	-1.02211	6.43666e-06	7.10724e-05	down	yes	CORO1A
ENSG00000102904	-1.53292	1.65585e-06	2.19561e-05	down	yes	TSNAXIP1
ENSG00000102962	1.21561	6.5159e-05	0.000529396	up	yes	CCL22
ENSG00000104369	1.31628	3.32485e-08	7.03315e-07	up	yes	JPH1
ENSG00000104381	-1.04414	5.19268e-05	0.0004366	down	yes	GDAP1
ENSG00000104738	-1.02863	0.000183473	0.00127722	down	yes	MCM4
ENSG00000104824	-1.0556	2.76523e-15	2.76794e-13	down	yes	HNRNPL
ENSG00000104833	1.16677	0.000404417	0.00251161	up	yes	TUBB4A
ENSG00000105011	-1.32468	1.8149e-06	2.37363e-05	down	yes	ASF1B
ENSG00000105695	1.07181	1.65021e-11	7.87319e-10	up	yes	MAG
ENSG00000105696	1.29882	7.87992e-07	1.1385e-05	up	yes	TMEM59L
ENSG00000105928	1.11232	2.27938e-11	1.04205e-09	up	yes	DFNA5
ENSG00000105968	-1.13071	8.66565e-21	2.18821e-18	down	yes	H2AFV
ENSG00000105974	-1.39326	1.91352e-45	2.05868e-42	down	yes	CAV1
ENSG00000106462	-1.41651	8.71567e-21	2.18821e-18	down	yes	EZH2
ENSG00000106541	-1.14858	0.000205324	0.00140444	down	yes	AGR2
ENSG00000106665	1.44386	3.19795e-22	8.74582e-20	up	yes	CLIP2
ENSG00000107159	-1.21362	6.11709e-08	1.21666e-06	down	yes	CA9
ENSG00000107731	1.29989	2.56325e-13	1.76037e-11	up	yes	UNC5B
ENSG00000107984	-1.82436	3.72187e-08	7.76572e-07	down	yes	DKK1
ENSG00000109107	1.53556	3.30179e-31	1.87285e-28	up	yes	ALDOC
ENSG00000109805	-1.16036	3.11131e-09	8.34497e-08	down	yes	NCAPG
ENSG00000110375	-1.53325	1.18579e-23	3.7834e-21	down	yes	UPK2
ENSG00000111206	-1.48205	3.15726e-17	4.56165e-15	down	yes	FOXM1
ENSG00000111247	-1.30739	2.94083e-12	1.63777e-10	down	yes	RAD51AP1
ENSG00000111432	1.01649	0.000113853	0.000852648	up	yes	FZD10
ENSG00000111665	-1.22497	5.50594e-11	2.32938e-09	down	yes	CDCA3
ENSG00000111799	-1.34539	1.10481e-05	0.000113864	down	yes	COL12A1
ENSG00000111962	1.12232	0.000764837	0.00430168	up	yes	UST
ENSG00000112029	-1.23981	1.38595e-09	4.04488e-08	down	yes	FBXO5
ENSG00000112118	-1.2829	1.85996e-06	2.42634e-05	down	yes	MCM3
ENSG00000112297	-1.07516	1.1838e-15	1.29499e-13	down	yes	CRYBG1
ENSG00000112511	1.26947	2.83248e-26	1.17242e-23	up	yes	PHF1
ENSG00000112852	-1.01635	0.000282657	0.00184838	down	yes	PCDHB2
ENSG00000112984	-1.0526	1.10165e-09	3.30172e-08	down	yes	KIF20A
ENSG00000113083	1.28641	1.7409e-09	4.91916e-08	up	yes	LOX
ENSG00000113273	-1.15044	4.19256e-06	4.93536e-05	down	yes	ARSB
ENSG00000113368	-1.4452	1.11016e-15	1.23869e-13	down	yes	LMNB1
ENSG00000114270	-1.52492	2.36622e-30	1.24736e-27	down	yes	COL7A1
ENSG00000114378	1.20704	7.56421e-09	1.87453e-07	up	yes	HYAL1
ENSG00000114405	-1.07121	1.85281e-05	0.000179254	down	yes	C3orf14
ENSG00000114670	-1.08383	2.44066e-07	4.09667e-06	down	yes	NEK11
ENSG00000114812	1.32933	1.59669e-08	3.61736e-07	up	yes	VIPR1
ENSG00000115041	1.43768	1.53039e-08	3.49819e-07	up	yes	KCNIP3
ENSG00000115129	-1.38663	2.3725e-12	1.34077e-10	down	yes	TP53I3
ENSG00000115306	-1.03606	2.5955e-18	4.4663e-16	down	yes	SPTBN1
ENSG00000115525	1.35936	9.07631e-11	3.59728e-09	up	yes	ST3GAL5
ENSG00000116127	-1.00397	8.96544e-12	4.40082e-10	down	yes	ALMS1
ENSG00000116285	-1.1087	7.62402e-32	4.67048e-29	down	yes	ERRFI1
ENSG00000116983	1.04625	2.72644e-07	4.50922e-06	up	yes	HPCAL4
ENSG00000117009	-1.38106	3.2647e-06	3.98398e-05	down	yes	KMO
ENSG00000117115	1.10162	5.16809e-18	8.24472e-16	up	yes	PADI2
ENSG00000117322	1.29157	0.000117643	0.000877169	up	yes	CR2
ENSG00000117525	-1.35023	2.01634e-45	2.05868e-42	down	yes	F3
ENSG00000117643	1.09373	2.22012e-06	2.84528e-05	up	yes	MAN1C1
ENSG00000118193	-1.05426	2.10594e-11	9.71459e-10	down	yes	KIF14
ENSG00000118194	1.36902	3.43089e-05	0.000305311	up	yes	TNNT2
ENSG00000118298	1.08501	3.14115e-06	3.85471e-05	up	yes	CA14
ENSG00000118515	-1.35819	5.99143e-09	1.5217e-07	down	yes	SGK1
ENSG00000118997	-1.00469	0.00214822	0.0101711	down	yes	DNAH7
ENSG00000119125	1.00458	2.86625e-09	7.7693e-08	up	yes	GDA
ENSG00000119535	1.59585	8.09663e-12	4.03908e-10	up	yes	CSF3R
ENSG00000119969	-1.07402	0.00033542	0.00213951	down	yes	HELLS
ENSG00000120211	-1.0331	0.00139422	0.00709149	down	yes	INSL4
ENSG00000120262	1.03838	0.00160319	0.00796138	up	yes	CCDC170
ENSG00000120738	-2.63141	5.24572e-94	2.67794e-90	down	yes	EGR1
ENSG00000120948	-1.00915	2.08397e-18	3.62682e-16	down	yes	TARDBP
ENSG00000121152	-1.17955	2.5456e-05	0.000235503	down	yes	NCAPH
ENSG00000121621	-1.07486	9.62037e-09	2.33867e-07	down	yes	KIF18A
ENSG00000122224	-1.21485	0.000187075	0.00129817	down	yes	LY9
ENSG00000122566	-1.15694	3.2848e-13	2.21616e-11	down	yes	HNRNPA2B1
ENSG00000122641	-1.59455	7.11521e-36	5.44847e-33	down	yes	INHBA
ENSG00000122952	-1.49608	7.23889e-07	1.06293e-05	down	yes	ZWINT
ENSG00000123219	-1.33669	2.78202e-13	1.89363e-11	down	yes	CENPK
ENSG00000123416	-1.57479	3.72018e-08	7.76572e-07	down	yes	TUBA1B
ENSG00000123473	-1.09701	1.63313e-10	6.04138e-09	down	yes	STIL
ENSG00000123485	-1.25642	1.42972e-17	2.18962e-15	down	yes	HJURP
ENSG00000124102	-1.4315	3.19747e-22	8.74582e-20	down	yes	PI3
ENSG00000124116	-1.21181	1.13594e-06	1.58298e-05	down	yes	WFDC3
ENSG00000124191	1.25506	1.85586e-20	4.37269e-18	up	yes	TOX2
ENSG00000124635	-1.26183	4.20482e-05	0.000364648	down	yes	HIST1H2BJ
ENSG00000124731	1.41907	8.00916e-08	1.52943e-06	up	yes	TREM1
ENSG00000125735	1.10915	0.000570772	0.00334406	up	yes	TNFSF14
ENSG00000125740	1.13315	2.39612e-09	6.52964e-08	up	yes	FOSB
ENSG00000125746	1.08869	3.09995e-20	7.14318e-18	up	yes	EML2
ENSG00000125772	1.21488	4.12384e-25	1.50373e-22	up	yes	GPCPD1
ENSG00000125845	1.10372	0.000642475	0.00370743	up	yes	BMP2
ENSG00000125944	-1.07566	2.11824e-17	3.18048e-15	down	yes	HNRNPR
ENSG00000126266	1.25494	0.000120411	0.000893454	up	yes	FFAR1
ENSG00000126500	-1.12535	2.14359e-05	0.000203907	down	yes	FLRT1
ENSG00000127329	1.25169	7.03629e-08	1.36579e-06	up	yes	PTPRB
ENSG00000127364	1.4016	2.51314e-05	0.000232841	up	yes	TAS2R4
ENSG00000127920	-1.03667	7.44104e-08	1.43273e-06	down	yes	GNG11
ENSG00000128218	1.12208	0.000434503	0.00267353	up	yes	VPREB3
ENSG00000128242	1.52751	3.59504e-06	4.35242e-05	up	yes	GAL3ST1
ENSG00000128408	-1.09153	2.3842e-05	0.00022197	down	yes	RIBC2
ENSG00000128510	-1.08582	0.000245562	0.00164231	down	yes	CPA4
ENSG00000128590	1.33808	3.11832e-18	5.24802e-16	up	yes	DNAJB9
ENSG00000128951	-1.1851	2.35403e-05	0.000219481	down	yes	DUT
ENSG00000129173	-1.52132	1.28838e-15	1.3994e-13	down	yes	E2F8
ENSG00000129451	1.04471	2.34229e-07	3.94634e-06	up	yes	KLK10
ENSG00000129757	1.03184	1.55821e-06	2.07694e-05	up	yes	CDKN1C
ENSG00000129946	1.53744	1.82613e-10	6.61164e-09	up	yes	SHC2
ENSG00000130234	-1.5757	5.12267e-14	4.10752e-12	down	yes	ACE2
ENSG00000130600	-2.25742	1.39803e-54	2.37899e-51	down	yes	H19
ENSG00000131153	-1.32816	2.56239e-07	4.27483e-06	down	yes	GINS2
ENSG00000131470	-1.14307	9.54825e-05	0.000733358	down	yes	PSMC3IP
ENSG00000131737	1.51283	3.0857e-07	4.99946e-06	up	yes	KRT34
ENSG00000132357	-1.16826	4.09961e-17	5.86781e-15	down	yes	CARD6
ENSG00000132535	1.32813	5.67032e-25	2.01956e-22	up	yes	DLG4
ENSG00000132646	-1.39436	1.39272e-07	2.49468e-06	down	yes	PCNA
ENSG00000132692	-1.01891	4.1228e-06	4.87949e-05	down	yes	BCAN
ENSG00000132746	1.09565	3.82302e-20	8.61024e-18	up	yes	ALDH3B2
ENSG00000132780	-1.01022	5.79637e-12	3.04012e-10	down	yes	NASP
ENSG00000132967	-1.53866	4.59212e-18	7.50722e-16	down	yes	HMGB1P5
ENSG00000133083	-1.24362	0.000204105	0.00139735	down	yes	DCLK1
ENSG00000134057	-1.10585	2.04011e-11	9.46795e-10	down	yes	CCNB1
ENSG00000134333	-1.03028	1.46334e-15	1.57825e-13	down	yes	LDHA
ENSG00000134690	-1.1644	3.74392e-14	3.08269e-12	down	yes	CDCA8
ENSG00000134955	2.26553	3.83666e-68	9.79307e-65	up	yes	SLC37A2
ENSG00000135047	1.15739	9.65025e-19	1.78065e-16	up	yes	CTSL
ENSG00000135476	-1.59372	3.06357e-23	9.38372e-21	down	yes	ESPL1
ENSG00000135604	1.25614	4.95934e-05	0.00042009	up	yes	STX11
ENSG00000136235	2.30934	1.39231e-46	2.13233e-43	up	yes	GPNMB
ENSG00000136444	1.03077	1.18933e-13	8.63253e-12	up	yes	RSAD1
ENSG00000136450	-1.28118	1.99397e-19	3.96593e-17	down	yes	SRSF1
ENSG00000137648	1.12258	4.03063e-12	2.17356e-10	up	yes	TMPRSS4
ENSG00000137699	1.01737	4.70025e-17	6.60406e-15	up	yes	TRIM29
ENSG00000137804	-1.03926	1.24745e-10	4.74062e-09	down	yes	NUSAP1
ENSG00000137807	-1.22741	8.05147e-12	4.02968e-10	down	yes	KIF23
ENSG00000137868	1.07547	8.93471e-21	2.20702e-18	up	yes	STRA6
ENSG00000138061	1.10871	7.01713e-14	5.4552e-12	up	yes	CYP1B1
ENSG00000138092	-1.45353	2.79278e-10	9.67678e-09	down	yes	CENPO
ENSG00000138271	-1.34931	6.83248e-16	7.80891e-14	down	yes	GPR87
ENSG00000138347	1.00598	8.79625e-11	3.51912e-09	up	yes	MYPN
ENSG00000138587	-1.15962	2.12167e-05	0.000202074	down	yes	MNS1
ENSG00000138646	1.0879	2.05e-10	7.31835e-09	up	yes	HERC5
ENSG00000139289	1.01798	3.29833e-18	5.49065e-16	up	yes	PHLDA1
ENSG00000139734	-1.20964	9.38279e-10	2.86645e-08	down	yes	DIAPH3
ENSG00000140450	-2.15062	1.85595e-45	2.05868e-42	down	yes	ARRDC4
ENSG00000140451	-1.02931	4.26614e-06	5.01042e-05	down	yes	PIF1
ENSG00000140465	2.99162	4.38825e-29	2.16794e-26	up	yes	CYP1A1
ENSG00000140481	1.43144	7.53996e-12	3.7985e-10	up	yes	CCDC33
ENSG00000140511	1.03258	4.26482e-07	6.65807e-06	up	yes	HAPLN3
ENSG00000140519	1.87477	4.36559e-20	9.55129e-18	up	yes	RHCG
ENSG00000140525	-1.00195	9.2379e-10	2.83524e-08	down	yes	FANCI
ENSG00000140534	-1.24001	1.1847e-08	2.80862e-07	down	yes	TICRR
ENSG00000140678	1.17668	0.000298147	0.00193419	up	yes	ITGAX
ENSG00000140835	-1.00895	0.00287342	0.012893	down	yes	CHST4
ENSG00000141294	-1.39925	3.88176e-09	1.01971e-07	down	yes	LRRC46
ENSG00000142227	1.22932	1.57887e-08	3.58761e-07	up	yes	EMP3
ENSG00000142552	2.41173	3.92019e-27	1.71536e-24	up	yes	RCN3
ENSG00000142619	1.23915	2.87562e-23	8.98778e-21	up	yes	PADI3
ENSG00000142731	-1.09467	4.34254e-09	1.13105e-07	down	yes	PLK4
ENSG00000142945	-1.02492	7.44229e-11	3.03943e-09	down	yes	KIF2C
ENSG00000143110	1.08482	0.000726698	0.00411437	up	yes	C1orf162
ENSG00000143365	1.09704	0.000165005	0.00116616	up	yes	RORC
ENSG00000143401	-1.08558	4.74443e-16	5.67663e-14	down	yes	ANP32E
ENSG00000143476	-1.57867	2.67387e-07	4.43185e-06	down	yes	DTL
ENSG00000143546	-1.84867	2.13399e-16	2.67886e-14	down	yes	S100A8
ENSG00000143942	-1.44354	3.12892e-07	5.04946e-06	down	yes	CHAC2
ENSG00000144554	-1.07637	2.63815e-07	4.38213e-06	down	yes	FANCD2
ENSG00000144802	-1.25686	1.13725e-15	1.25302e-13	down	yes	NFKBIZ
ENSG00000144821	-1.18207	7.39664e-12	3.75098e-10	down	yes	MYH15
ENSG00000144935	1.07051	7.16345e-09	1.78678e-07	up	yes	TRPC1
ENSG00000145050	1.22205	1.12949e-18	2.03508e-16	up	yes	MANF
ENSG00000145198	1.51793	3.42584e-07	5.47669e-06	up	yes	VWA5B2
ENSG00000145287	-1.40294	3.40285e-05	0.000303699	down	yes	PLAC8
ENSG00000145506	1.10104	1.9438e-06	2.52068e-05	up	yes	NKD2
ENSG00000145908	-1.17455	3.50451e-08	7.37247e-07	down	yes	ZNF300
ENSG00000146094	-1.3833	2.10908e-05	0.000201124	down	yes	DOK3
ENSG00000146670	-1.0673	1.23406e-09	3.66273e-08	down	yes	CDCA5
ENSG00000146674	-2.89912	7.51757e-97	5.75658e-93	down	yes	IGFBP3
ENSG00000147536	-1.91802	1.9897e-17	3.01706e-15	down	yes	GINS4
ENSG00000147576	1.13256	7.55936e-07	1.09945e-05	up	yes	ADHFE1
ENSG00000148773	-1.48218	1.44125e-18	2.56661e-16	down	yes	MKI67
ENSG00000150773	-1.06354	0.000164077	0.00116094	down	yes	PIH1D2
ENSG00000151117	1.86166	3.55811e-27	1.60272e-24	up	yes	TMEM86A
ENSG00000151414	-1.12214	2.4634e-15	2.49847e-13	down	yes	NEK7
ENSG00000151725	-1.37701	8.95436e-11	3.57125e-09	down	yes	CENPU
ENSG00000151726	1.01827	4.19912e-20	9.32022e-18	up	yes	ACSL1
ENSG00000152076	-1.01457	0.00166029	0.00819971	down	yes	CCDC74B
ENSG00000152137	1.60727	1.44962e-30	7.92888e-28	up	yes	HSPB8
ENSG00000152154	1.29419	2.52774e-06	3.1862e-05	up	yes	TMEM178A
ENSG00000152253	-1.66309	1.02375e-10	3.97937e-09	down	yes	SPC25
ENSG00000152785	-1.21394	0.000303554	0.00196489	down	yes	BMP3
ENSG00000153093	1.61647	2.68083e-28	1.24415e-25	up	yes	ACOXL
ENSG00000153294	-1.26644	2.94447e-18	5.0105e-16	down	yes	ADGRF4
ENSG00000153714	1.23423	1.36588e-09	3.9997e-08	up	yes	LURAP1L
ENSG00000153902	1.18223	1.30939e-05	0.000132365	up	yes	LGI4
ENSG00000154099	-1.00208	0.00213931	0.0101373	down	yes	DNAAF1
ENSG00000154146	-1.03656	0.0022111	0.0103938	down	yes	NRGN
ENSG00000154175	1.03215	0.000113673	0.000851714	up	yes	ABI3BP
ENSG00000154277	-1.16491	1.53828e-32	1.02429e-29	down	yes	UCHL1
ENSG00000154839	-1.11668	8.12415e-08	1.54946e-06	down	yes	SKA1
ENSG00000155090	-1.54619	2.44343e-39	2.20124e-36	down	yes	KLF10
ENSG00000155115	-1.31803	9.55508e-15	8.92293e-13	down	yes	GTF3C6
ENSG00000155367	1.40878	2.69796e-10	9.39073e-09	up	yes	PPM1J
ENSG00000155530	-1.33482	5.64145e-05	0.000466769	down	yes	LRGUK
ENSG00000156802	-1.17797	2.33023e-11	1.06213e-09	down	yes	ATAD2
ENSG00000157456	-1.32047	1.81742e-18	3.19929e-16	down	yes	CCNB2
ENSG00000157514	1.31967	5.90189e-18	9.31829e-16	up	yes	TSC22D3
ENSG00000158373	-1.14265	7.94203e-10	2.4722e-08	down	yes	HIST1H2BD
ENSG00000159167	-1.09257	8.26702e-06	8.82055e-05	down	yes	STC1
ENSG00000160179	2.0472	4.94583e-32	3.15606e-29	up	yes	ABCG1
ENSG00000160193	-1.03633	1.64524e-07	2.88955e-06	down	yes	WDR4
ENSG00000160471	1.64492	2.9635e-08	6.37444e-07	up	yes	COX6B2
ENSG00000160957	-1.41338	7.70544e-14	5.93009e-12	down	yes	RECQL4
ENSG00000161082	1.19172	2.23702e-05	0.000210571	up	yes	CELF5
ENSG00000161298	1.21731	0.000229922	0.00154713	up	yes	ZNF382
ENSG00000161547	-1.01452	2.91253e-09	7.86692e-08	down	yes	SRSF2
ENSG00000161618	-1.12949	8.59389e-14	6.51561e-12	down	yes	ALDH16A1
ENSG00000161671	-1.06945	3.7171e-09	9.83203e-08	down	yes	EMC10
ENSG00000161692	-1.25882	6.53786e-11	2.71348e-09	down	yes	DBF4B
ENSG00000161888	-1.60213	3.83966e-12	2.09268e-10	down	yes	SPC24
ENSG00000162344	1.39301	1.19489e-06	1.64418e-05	up	yes	FGF19
ENSG00000162552	1.32838	1.36265e-08	3.17157e-07	up	yes	WNT4
ENSG00000162576	-1.24911	8.07539e-06	8.66068e-05	down	yes	MXRA8
ENSG00000162772	1.33794	5.00995e-18	8.07656e-16	up	yes	ATF3
ENSG00000163009	-1.46021	8.35552e-07	1.20268e-05	down	yes	C2orf48
ENSG00000163121	1.53534	8.72793e-11	3.50835e-09	up	yes	NEURL3
ENSG00000163283	-1.08919	1.78952e-05	0.000174231	down	yes	ALPP
ENSG00000163328	1.15622	2.77648e-08	6.0059e-07	up	yes	GPR155
ENSG00000163357	1.29002	4.49646e-06	5.23675e-05	up	yes	DCST1
ENSG00000163491	-1.24611	0.000140731	0.00101617	down	yes	NEK10
ENSG00000163507	-1.03567	4.74019e-08	9.6409e-07	down	yes	KIAA1524
ENSG00000163623	1.27314	1.02982e-09	3.11078e-08	up	yes	NKX6-1
ENSG00000163644	1.05045	3.07745e-07	4.99271e-06	up	yes	PPM1K
ENSG00000163703	1.19433	8.3765e-15	7.9189e-13	up	yes	CRELD1
ENSG00000163739	-1.09471	0.000918423	0.00498252	down	yes	CXCL1
ENSG00000163884	2.0376	1.07936e-09	3.24125e-08	up	yes	KLF15
ENSG00000164045	-1.18592	3.35615e-08	7.07981e-07	down	yes	CDC25A
ENSG00000164056	1.45346	1.92305e-13	1.33265e-11	up	yes	SPRY1
ENSG00000164104	-1.20661	1.78184e-14	1.58657e-12	down	yes	HMGB2
ENSG00000164649	1.01347	6.61086e-24	2.15416e-21	up	yes	CDCA7L
ENSG00000164744	1.42004	1.00073e-15	1.12693e-13	up	yes	SUN3
ENSG00000164845	1.15538	2.77011e-08	6.00061e-07	up	yes	FAM86FP
ENSG00000164976	-1.01041	8.80067e-11	3.51912e-09	down	yes	KIAA1161
ENSG00000165029	1.97765	8.59907e-64	1.88135e-60	up	yes	ABCA1
ENSG00000165092	-1.11626	0.000357877	0.00226764	down	yes	ALDH1A1
ENSG00000165121	1.18156	4.43832e-08	9.06304e-07	up	yes	AL353743.1
ENSG00000165124	-1.24599	6.89817e-07	1.02271e-05	down	yes	SVEP1
ENSG00000165125	1.75822	3.22508e-46	4.11601e-43	up	yes	TRPV6
ENSG00000165244	-1.67239	6.96902e-17	9.52951e-15	down	yes	ZNF367
ENSG00000165300	1.53787	7.29867e-12	3.71359e-10	up	yes	SLITRK5
ENSG00000165304	-1.32658	4.92662e-13	3.18359e-11	down	yes	MELK
ENSG00000165480	-1.12199	8.501e-07	1.21789e-05	down	yes	SKA3
ENSG00000165490	-1.38828	3.03119e-08	6.50178e-07	down	yes	DDIAS
ENSG00000165675	-1.08871	2.47026e-11	1.12261e-09	down	yes	ENOX2
ENSG00000165891	-1.65822	2.97379e-10	1.02345e-08	down	yes	E2F7
ENSG00000166086	-1.02204	0.00177525	0.00864759	down	yes	JAM3
ENSG00000166275	-1.19157	2.01133e-07	3.4533e-06	down	yes	BORCS7
ENSG00000166401	-1.71473	8.93333e-12	4.39916e-10	down	yes	SERPINB8
ENSG00000166451	-1.22041	1.18507e-09	3.53787e-08	down	yes	CENPN
ENSG00000166508	-1.17638	2.67224e-06	3.34357e-05	down	yes	MCM7
ENSG00000166803	-1.51631	8.31592e-09	2.05417e-07	down	yes	PCLAF
ENSG00000166816	1.4299	4.81105e-13	3.13599e-11	up	yes	LDHD
ENSG00000166819	1.52409	3.66568e-11	1.61322e-09	up	yes	PLIN1
ENSG00000166828	1.85989	2.25729e-10	7.98393e-09	up	yes	SCNN1G
ENSG00000166851	-1.01154	4.64406e-10	1.52626e-08	down	yes	PLK1
ENSG00000166979	1.20546	0.000280619	0.00183662	up	yes	EVA1C
ENSG00000167553	-1.18184	1.11615e-15	1.23869e-13	down	yes	TUBA1C
ENSG00000167670	-1.03404	1.07956e-08	2.58335e-07	down	yes	CHAF1A
ENSG00000167900	-1.35116	2.25237e-06	2.88179e-05	down	yes	TK1
ENSG00000167994	1.43799	1.77447e-12	1.03331e-10	up	yes	RAB3IL1
ENSG00000168077	-1.31544	1.1932e-09	3.55521e-08	down	yes	SCARA3
ENSG00000168078	-1.07171	8.94173e-08	1.67412e-06	down	yes	PBK
ENSG00000168237	-1.01074	0.00240846	0.0111435	down	yes	GLYCTK
ENSG00000168491	1.10349	9.54303e-06	0.000100104	up	yes	CCDC110
ENSG00000168496	-1.77844	1.53052e-22	4.34072e-20	down	yes	FEN1
ENSG00000168743	-1.13873	0.000178422	0.00124887	down	yes	NPNT
ENSG00000169131	1.45832	1.08232e-22	3.18765e-20	up	yes	ZNF354A
ENSG00000169174	1.41071	4.7267e-13	3.12023e-11	up	yes	PCSK9
ENSG00000169184	1.35678	4.13255e-06	4.88725e-05	up	yes	MN1
ENSG00000169429	-2.20513	4.81995e-24	1.60473e-21	down	yes	CXCL8
ENSG00000169607	-1.0281	3.11282e-08	6.64978e-07	down	yes	CKAP2L
ENSG00000169962	-1.11681	0.000247594	0.00165297	down	yes	TAS1R3
ENSG00000169991	1.13555	2.26938e-11	1.04059e-09	up	yes	IFFO2
ENSG00000170049	-1.22264	3.33327e-06	4.06118e-05	down	yes	KCNAB3
ENSG00000170214	1.21343	1.3834e-08	3.21011e-07	up	yes	ADRA1B
ENSG00000170298	1.13431	0.000131727	0.00096067	up	yes	LGALS9B
ENSG00000170312	-1.12721	1.07229e-13	8.01083e-12	down	yes	CDK1
ENSG00000170390	2.01102	1.15921e-10	4.47185e-09	up	yes	DCLK2
ENSG00000170442	1.04146	5.46812e-05	0.000454885	up	yes	KRT86
ENSG00000170458	1.13574	2.92531e-05	0.000266673	up	yes	CD14
ENSG00000170477	-1.05701	0.000387956	0.0024366	down	yes	KRT4
ENSG00000170917	1.0462	1.34608e-07	2.41678e-06	up	yes	NUDT6
ENSG00000171208	-1.03011	1.25471e-07	2.26871e-06	down	yes	NETO2
ENSG00000171223	-1.01687	2.03725e-13	1.40543e-11	down	yes	JUNB
ENSG00000171241	-1.26513	1.38039e-10	5.18152e-09	down	yes	SHCBP1
ENSG00000171320	-1.63139	2.36332e-12	1.34053e-10	down	yes	ESCO2
ENSG00000171403	-1.26694	0.000182706	0.00127246	down	yes	KRT9
ENSG00000171428	-1.0141	4.948e-13	3.18397e-11	down	yes	NAT1
ENSG00000171450	1.03956	0.000650137	0.003746	up	yes	CDK5R2
ENSG00000171680	1.05647	1.17514e-12	7.14175e-11	up	yes	PLEKHG5
ENSG00000171848	-2.24778	7.04843e-18	1.09037e-15	down	yes	RRM2
ENSG00000171889	-1.22999	7.86332e-05	0.000622402	down	yes	MIR31HG
ENSG00000172350	1.05173	0.00172306	0.00845246	up	yes	ABCG4
ENSG00000172379	-1.2576	3.12121e-07	5.04233e-06	down	yes	ARNT2
ENSG00000172985	1.08109	5.71862e-06	6.40677e-05	up	yes	SH3RF3
ENSG00000173110	4.33547	7.47553e-72	2.86219e-68	up	yes	HSPA6
ENSG00000173295	1.15811	1.71486e-10	6.25312e-09	up	yes	FAM86B3P
ENSG00000173432	-1.55073	7.16332e-07	1.05385e-05	down	yes	SAA1
ENSG00000174125	-1.11484	0.000467727	0.00282844	down	yes	TLR1
ENSG00000174343	-1.57349	1.19986e-07	2.18759e-06	down	yes	CHRNA9
ENSG00000174371	-1.17734	0.000193062	0.00133367	down	yes	EXO1
ENSG00000174442	-1.1173	3.28154e-08	6.97042e-07	down	yes	ZWILCH
ENSG00000175197	1.16952	1.66881e-15	1.77485e-13	up	yes	DDIT3
ENSG00000175305	-1.58228	3.67656e-08	7.71322e-07	down	yes	CCNE2
ENSG00000175445	1.31325	3.56283e-11	1.57247e-09	up	yes	LPL
ENSG00000175505	-1.13675	1.76693e-15	1.84086e-13	down	yes	CLCF1
ENSG00000175556	1.05628	1.71536e-13	1.19958e-11	up	yes	LONRF3
ENSG00000175793	-1.40771	2.59684e-38	2.20948e-35	down	yes	SFN
ENSG00000175806	-1.0117	0.000632621	0.00365883	down	yes	MSRA
ENSG00000175874	1.69147	3.39966e-25	1.2699e-22	up	yes	CREG2
ENSG00000176014	-1.26072	3.09723e-17	4.51754e-15	down	yes	TUBB6
ENSG00000176046	1.37812	6.0035e-06	6.69655e-05	up	yes	NUPR1
ENSG00000176153	-2.00954	2.17335e-19	4.26729e-17	down	yes	GPX2
ENSG00000176890	-1.28535	8.87052e-08	1.6639e-06	down	yes	TYMS
ENSG00000177025	1.01586	0.0012621	0.00650811	up	yes	C19orf18
ENSG00000177084	-1.18569	1.96377e-11	9.1414e-10	down	yes	POLE
ENSG00000177359	1.08969	0.00106226	0.00562343	up	yes	AC024940.1
ENSG00000177469	-1.1015	1.888e-33	1.31431e-30	down	yes	CAVIN1
ENSG00000178295	-1.18928	3.01848e-09	8.12443e-08	down	yes	GEN1
ENSG00000178301	1.55641	1.29479e-16	1.72433e-14	up	yes	AQP11
ENSG00000178401	-1.20633	5.49653e-06	6.19421e-05	down	yes	DNAJC22
ENSG00000178531	-1.28664	1.47122e-11	7.10783e-10	down	yes	CTXN1
ENSG00000179046	-1.17362	0.00013879	0.00100405	down	yes	TRIML2
ENSG00000179057	2.12341	1.64296e-13	1.15954e-11	up	yes	IGSF22
ENSG00000179133	-1.28163	9.42587e-05	0.000724685	down	yes	C10orf67
ENSG00000180596	-2.04561	7.42146e-15	7.07124e-13	down	yes	HIST1H2BC
ENSG00000181444	1.21751	1.65935e-14	1.49488e-12	up	yes	ZNF467
ENSG00000181544	-1.08467	0.00013275	0.000965378	down	yes	FANCB
ENSG00000181856	1.10136	0.000609961	0.00354249	up	yes	SLC2A4
ENSG00000182179	1.10967	2.54725e-08	5.56507e-07	up	yes	UBA7
ENSG00000182261	-1.48404	4.34309e-17	6.15874e-15	down	yes	NLRP10
ENSG00000182836	-1.15748	8.8107e-10	2.70956e-08	down	yes	PLCXD3
ENSG00000183696	1.12776	6.52453e-18	1.01962e-15	up	yes	UPP1
ENSG00000184012	1.21309	5.22021e-06	5.93435e-05	up	yes	TMPRSS2
ENSG00000184154	-1.039	6.00482e-10	1.92393e-08	down	yes	LRTOMT
ENSG00000184224	1.1029	0.000992784	0.00533117	up	yes	C11orf72
ENSG00000184371	1.00114	1.6903e-12	9.90255e-11	up	yes	CSF1
ENSG00000184545	1.16525	2.12533e-08	4.72416e-07	up	yes	DUSP8
ENSG00000184564	-1.44448	8.02358e-10	2.48747e-08	down	yes	SLITRK6
ENSG00000184678	-1.14786	3.96896e-06	4.71198e-05	down	yes	HIST2H2BE
ENSG00000185070	-1.30727	8.03734e-05	0.00063384	down	yes	FLRT2
ENSG00000185291	1.53117	3.8208e-09	1.00619e-07	up	yes	IL3RA
ENSG00000185495	1.25704	1.63977e-21	4.4058e-19	up	yes	AC138393.1
ENSG00000185813	1.27248	7.4925e-17	1.01547e-14	up	yes	PCYT2
ENSG00000186007	1.27068	1.80479e-12	1.04698e-10	up	yes	LEMD1
ENSG00000186185	-1.37473	2.05802e-16	2.60485e-14	down	yes	KIF18B
ENSG00000186204	1.61705	5.77988e-11	2.43184e-09	up	yes	CYP4F12
ENSG00000186480	1.18446	2.27557e-14	1.99144e-12	up	yes	INSIG1
ENSG00000186577	1.06769	2.08631e-10	7.43068e-09	up	yes	SMIM29
ENSG00000186638	-1.69926	2.00042e-15	2.05613e-13	down	yes	KIF24
ENSG00000186871	-1.39418	3.30306e-09	8.79764e-08	down	yes	ERCC6L
ENSG00000187017	1.07568	6.95059e-11	2.86923e-09	up	yes	ESPN
ENSG00000187688	1.01129	6.29337e-05	0.000512948	up	yes	TRPV2
ENSG00000187741	-1.01433	1.69887e-05	0.000166891	down	yes	FANCA
ENSG00000187837	-1.43335	1.21153e-10	4.61913e-09	down	yes	HIST1H1C
ENSG00000187860	-1.00466	1.02801e-05	0.000106811	down	yes	CCDC157
ENSG00000188229	-1.66527	2.4434e-30	1.24736e-27	down	yes	TUBB4B
ENSG00000188486	-1.25091	4.24197e-05	0.000367453	down	yes	H2AFX
ENSG00000188883	1.30679	5.28685e-07	8.0726e-06	up	yes	KLRG2
ENSG00000189051	1.43448	4.64041e-11	2.00191e-09	up	yes	RNF222
ENSG00000189057	-2.3167	1.79091e-26	7.61885e-24	down	yes	FAM111B
ENSG00000189280	-1.10068	6.99086e-10	2.21209e-08	down	yes	GJB5
ENSG00000189403	-1.23519	2.59636e-17	3.82339e-15	down	yes	HMGB1
ENSG00000189410	1.59099	4.46095e-12	2.39717e-10	up	yes	SH2D5
ENSG00000196208	1.12486	1.17265e-06	1.62086e-05	up	yes	GREB1
ENSG00000196220	1.13252	2.81956e-10	9.74755e-09	up	yes	SRGAP3
ENSG00000196415	1.21099	1.14484e-07	2.09226e-06	up	yes	PRTN3
ENSG00000196584	-1.21972	1.71543e-09	4.86515e-08	down	yes	XRCC2
ENSG00000196890	1.35083	4.26353e-05	0.000368904	up	yes	HIST3H2BB
ENSG00000196972	1.30701	9.89534e-07	1.40062e-05	up	yes	SMIM10L2B
ENSG00000197019	-1.24133	1.94257e-12	1.12266e-10	down	yes	SERTAD1
ENSG00000197181	1.2825	0.000132796	0.000965378	up	yes	PIWIL2
ENSG00000197299	-1.19088	5.13295e-09	1.31898e-07	down	yes	BLM
ENSG00000197355	1.22257	1.04663e-16	1.40607e-14	up	yes	UAP1L1
ENSG00000197557	-1.06362	5.62925e-10	1.82266e-08	down	yes	TTC30A
ENSG00000197943	1.22142	2.72505e-13	1.86313e-11	up	yes	PLCG2
ENSG00000198208	1.04151	4.74864e-13	3.12126e-11	up	yes	RPS6KL1
ENSG00000198515	1.37512	6.18283e-11	2.58716e-09	up	yes	CNGA1
ENSG00000198547	1.03265	0.00230449	0.0107569	up	yes	C20orf203
ENSG00000198598	1.17598	9.52968e-05	0.000732298	up	yes	MMP17
ENSG00000198648	1.24739	6.71514e-34	4.89725e-31	up	yes	STK39
ENSG00000198691	-1.04691	2.27663e-05	0.000213513	down	yes	ABCA4
ENSG00000198855	1.09697	2.93809e-07	4.78181e-06	up	yes	FICD
ENSG00000198870	1.09145	8.35103e-05	0.000655205	up	yes	STKLD1
ENSG00000198901	-1.09971	1.60718e-15	1.72126e-13	down	yes	PRC1
ENSG00000203288	1.09188	0.00017055	0.00120091	up	yes	TDRKH-AS1
ENSG00000203499	-1.04879	1.69407e-12	9.90255e-11	down	yes	IQANK1
ENSG00000203650	1.08361	0.000911954	0.00495444	up	yes	LINC01285
ENSG00000203709	1.20845	1.13946e-13	8.30992e-12	up	yes	C1orf132
ENSG00000203760	-1.68268	7.43369e-15	7.07124e-13	down	yes	CENPW
ENSG00000204021	-1.28182	2.32452e-06	2.96333e-05	down	yes	LIPK
ENSG00000204388	1.04579	5.80949e-13	3.70718e-11	up	yes	HSPA1B
ENSG00000204581	1.8179	3.49611e-12	1.91225e-10	up	yes	ACOXL-AS1
ENSG00000204941	1.63349	1.93437e-11	9.07559e-10	up	yes	PSG5
ENSG00000205208	-1.03779	3.11322e-08	6.64978e-07	down	yes	C4orf46
ENSG00000205309	1.02224	6.4006e-06	7.07763e-05	up	yes	NT5M
ENSG00000205413	-1.15486	1.48098e-19	3.06503e-17	down	yes	SAMD9
ENSG00000205464	1.62286	8.79369e-12	4.35843e-10	up	yes	ATP6AP1L
ENSG00000205693	-1.1217	0.000681697	0.00390141	down	yes	MANSC4
ENSG00000206077	1.28597	0.000123306	0.000910091	up	yes	ZDHHC11B
ENSG00000211448	-2.05023	7.33378e-10	2.30157e-08	down	yes	DIO2
ENSG00000213366	1.10771	3.71118e-05	0.000326086	up	yes	GSTM2
ENSG00000213412	-1.59172	3.49885e-14	2.92496e-12	down	yes	HNRNPA1P33
ENSG00000213782	-1.16852	8.62439e-05	0.000673547	down	yes	DDX47
ENSG00000214960	-1.0788	0.00024251	0.00162469	down	yes	ISPD
ENSG00000215241	1.17231	0.000149122	0.00107171	up	yes	LINC02449
ENSG00000218358	1.06266	0.000252486	0.00167753	up	yes	RAET1K
ENSG00000218416	-1.2605	6.4095e-19	1.21187e-16	down	yes	PP14571
ENSG00000223855	1.22068	3.53325e-14	2.92496e-12	up	yes	HRAT92
ENSG00000224116	-1.0861	0.000543412	0.00321948	down	yes	INHBA-AS1
ENSG00000226318	1.08947	0.00128505	0.00662198	up	yes	RPS3AP38
ENSG00000226334	1.17027	0.000307109	0.00198287	up	yes	AL359182.1
ENSG00000226777	2.53049	3.65113e-15	3.57781e-13	up	yes	FAM30A
ENSG00000227218	-1.26891	0.000114608	0.000857877	down	yes	AL157935.1
ENSG00000227359	-1.27947	0.00014497	0.00104383	down	yes	AC017074.1
ENSG00000227403	-1.01288	0.000463896	0.00281369	down	yes	LINC01806
ENSG00000228288	1.21162	3.32782e-07	5.3423e-06	up	yes	PCAT6
ENSG00000228716	-1.1667	5.75679e-05	0.000475312	down	yes	DHFR
ENSG00000229953	-1.08583	5.98731e-05	0.000490614	down	yes	AL590666.2
ENSG00000230570	-1.13692	0.000725902	0.00411139	down	yes	AL139095.3
ENSG00000230666	1.5615	6.92245e-07	1.02531e-05	up	yes	CEACAM22P
ENSG00000231131	-1.18403	0.00025231	0.00167714	down	yes	LINC01468
ENSG00000231249	1.62981	1.42667e-06	1.91661e-05	up	yes	ITPR1-AS1
ENSG00000231607	-1.12706	0.000422549	0.00260731	down	yes	DLEU2
ENSG00000232810	-1.35793	1.06614e-05	0.000110249	down	yes	TNF
ENSG00000233328	-1.05942	6.83292e-05	0.00055164	down	yes	PFN1P1
ENSG00000234432	-1.01093	0.00176578	0.00860964	down	yes	AC092171.3
ENSG00000234745	1.57487	1.33185e-20	3.23767e-18	up	yes	HLA-B
ENSG00000235194	1.14395	1.08154e-07	1.98883e-06	up	yes	PPP1R3E
ENSG00000235280	1.12823	5.75675e-06	6.44346e-05	up	yes	MCF2L-AS1
ENSG00000235385	1.06255	0.00164341	0.00812682	up	yes	LINC02154
ENSG00000235621	1.41914	4.17962e-06	4.9315e-05	up	yes	LINC00494
ENSG00000235823	1.14641	5.2479e-21	1.36223e-18	up	yes	OLMALINC
ENSG00000236565	-1.00638	0.00220315	0.010366	down	yes	HNRNPA3P5
ENSG00000236975	-1.13344	0.000821365	0.00455109	down	yes	AL137793.1
ENSG00000237649	-1.20483	2.36284e-14	2.05607e-12	down	yes	KIFC1
ENSG00000238120	1.66357	1.32254e-13	9.46478e-12	up	yes	LINC01589
ENSG00000239911	1.05396	8.98077e-06	9.48555e-05	up	yes	PRKAG2-AS1
ENSG00000240602	-1.08133	0.000381535	0.00240165	down	yes	AADACP1
ENSG00000242759	1.03161	5.81026e-05	0.000478667	up	yes	LINC00882
ENSG00000244310	1.02446	0.00236955	0.0110102	up	yes	AC093904.3
ENSG00000244879	1.2349	7.73398e-10	2.41726e-08	up	yes	GABPB1-AS1
ENSG00000246308	1.04409	1.67744e-05	0.000164997	up	yes	AC116535.1
ENSG00000246465	-1.16347	0.000402557	0.00250311	down	yes	AC138904.1
ENSG00000249244	1.01353	0.000786938	0.00439852	up	yes	AC110373.1
ENSG00000250072	1.11465	2.47041e-07	4.1349e-06	up	yes	AC091940.1
ENSG00000250608	1.03448	1.4781e-06	1.98223e-05	up	yes	AC010210.1
ENSG00000253981	1.06142	0.000226263	0.00152586	up	yes	ALG1L13P
ENSG00000254682	1.25343	8.33543e-09	2.05567e-07	up	yes	AP002387.1
ENSG00000254901	-1.0845	6.55664e-07	9.81574e-06	down	yes	BORCS8
ENSG00000254966	1.78995	9.54733e-08	1.78059e-06	up	yes	AC103974.1
ENSG00000254986	-1.10107	2.79391e-15	2.77849e-13	down	yes	DPP3
ENSG00000255142	1.03916	0.00200397	0.00959087	up	yes	AP006621.2
ENSG00000256663	-1.71669	9.55694e-08	1.78059e-06	down	yes	AC112777.1
ENSG00000257122	-1.0992	0.000716615	0.00406781	down	yes	RRN3P3
ENSG00000257167	-1.54915	8.60714e-08	1.62538e-06	down	yes	TMPO-AS1
ENSG00000257557	-1.27011	2.02352e-05	0.000194053	down	yes	PPP1R12A-AS1
ENSG00000258676	1.13598	3.17683e-08	6.76679e-07	up	yes	AC091544.2
ENSG00000259230	-1.31809	5.21758e-05	0.000438088	down	yes	LINC02323
ENSG00000259319	-1.22688	6.20009e-06	6.89574e-05	down	yes	AF111167.2
ENSG00000259604	2.11305	1.29347e-14	1.1862e-12	up	yes	AC015712.4
ENSG00000259781	-1.30352	4.32209e-16	5.21204e-14	down	yes	HMGB1P6
ENSG00000260097	-1.03375	0.0022755	0.0106378	down	yes	SPDYE6
ENSG00000260284	1.97446	7.92258e-10	2.47117e-08	up	yes	TPSP2
ENSG00000260604	1.43195	3.54906e-16	4.3138e-14	up	yes	AL590004.4
ENSG00000260948	1.21944	6.34802e-05	0.000517127	up	yes	AL390195.2
ENSG00000261061	-1.07474	0.000180201	0.00125902	down	yes	AC092718.4
ENSG00000261068	1.24446	2.42834e-10	8.52983e-09	up	yes	AL512274.1
ENSG00000261770	-1.21884	4.59167e-05	0.00039421	down	yes	AC006504.1
ENSG00000262583	1.2141	2.21026e-05	0.000208801	up	yes	AC009163.5
ENSG00000262801	1.2863	0.000129987	0.00095069	up	yes	U91319.1
ENSG00000263325	1.09944	6.56955e-06	7.22273e-05	up	yes	AC003965.2
ENSG00000264112	1.06168	5.94581e-12	3.09031e-10	up	yes	AC015813.1
ENSG00000265972	-3.40438	1.48645e-189	2.2765e-185	down	yes	TXNIP
ENSG00000267026	1.07892	0.00144412	0.00729444	up	yes	AL136084.2
ENSG00000267709	1.20824	0.000326767	0.00209391	up	yes	AC024592.2
ENSG00000267879	1.47606	1.05905e-08	2.53823e-07	up	yes	AC011483.2
ENSG00000267922	1.19015	0.000415143	0.00256574	up	yes	AC007785.1
ENSG00000268621	1.72121	1.01581e-37	8.188e-35	up	yes	IGFL2-AS1
ENSG00000268879	1.52608	1.13502e-07	2.07681e-06	up	yes	IGFL1P1
ENSG00000268941	-1.08683	0.000751127	0.00424015	down	yes	LINC01711
ENSG00000270168	1.32925	8.95462e-26	3.51641e-23	up	yes	AC004233.2
ENSG00000270933	1.2283	0.000288408	0.00188357	up	yes	AC010719.1
ENSG00000270977	-1.1433	0.000465978	0.00282137	down	yes	AC015849.5
ENSG00000271447	1.21276	0.000121682	0.000900709	up	yes	MMP28
ENSG00000271550	-1.04279	0.00117509	0.0061296	down	yes	BNIP3P11
ENSG00000271605	1.12619	8.79258e-10	2.70942e-08	up	yes	MILR1
ENSG00000271781	-1.29184	0.000101206	0.000771128	down	yes	AC026740.1
ENSG00000271851	-1.11721	0.000599679	0.0034947	down	yes	AC087501.5
ENSG00000272046	1.00596	0.00240765	0.0111435	up	yes	AL445647.1
ENSG00000272316	1.05226	0.000493314	0.00296162	up	yes	AL021368.3
ENSG00000272405	-1.03807	2.99816e-14	2.55093e-12	down	yes	AL365181.3
ENSG00000273344	1.06676	1.95363e-12	1.12481e-10	up	yes	PAXIP1-AS1
ENSG00000273760	-1.80528	3.39039e-24	1.15386e-21	down	yes	AC245041.2
ENSG00000274386	1.00338	7.18763e-05	0.000575725	up	yes	TMEM269
ENSG00000275395	1.0643	0.00076437	0.00430064	up	yes	FCGBP
ENSG00000276043	-2.11671	2.0987e-28	1.00443e-25	down	yes	UHRF1
ENSG00000276600	-1.77448	1.09724e-08	2.60936e-07	down	yes	RAB7B
ENSG00000277161	-1.23854	7.60755e-07	1.10436e-05	down	yes	PIGW
ENSG00000277443	-1.58062	2.90455e-46	4.04392e-43	down	yes	MARCKS
ENSG00000277534	-1.03611	2.67733e-05	0.000246029	down	yes	AC007996.1
ENSG00000278341	-1.1876	0.000456012	0.00277577	down	yes	AC138028.6
ENSG00000281162	-1.1638	0.000555518	0.00327852	down	yes	AC005035.1
