# Supplementary material for: Apatinib preferentially inhibits PC9 gefitinib-resistant cancer cells by inducing cell cycle arrest and inhibiting VEGFR signaling pathway
Source: Cancer Cell Int. 2019 May 2;19:117. doi: 10.1186/s12935-019-0836-8 (PMC6498592; doi:10.1186/s12935-019-0836-8)
Supplement: Supplementary file 4 — Additional file 4. Differentially expressed genes in PC9 cells and PC9GR cells. [file 12935_2019_836_MOESM4_ESM.xlsx]

## Sheet: Sheet1
Gene	Log2FoldChange	pval	padj	Up/Down	Significant	GeneName
ENSG00000001561	1.37781	7.21553e-16	1.56741e-14	up	yes	ENPP4
ENSG00000002079	1.44213	1.13526e-05	6.62028e-05	up	yes	MYH16
ENSG00000003989	1.04117	4.9004e-08	4.27387e-07	up	yes	SLC7A2
ENSG00000005243	1.36427	0.00551567	0.0169064	up	yes	COPZ2
ENSG00000005469	-1.25427	2.67611e-26	1.40922e-24	down	yes	CROT
ENSG00000005471	-1.754	0.000441456	0.00184091	down	yes	ABCB4
ENSG00000005961	1.88933	2.79205e-12	4.14601e-11	up	yes	ITGA2B
ENSG00000006016	3.27137	1.91674e-19	5.8076e-18	up	yes	CRLF1
ENSG00000006047	1.23152	0.011504	0.0318045	up	yes	YBX2
ENSG00000006468	1.635	5.51182e-05	0.000280382	up	yes	ETV1
ENSG00000006555	-1.01917	2.97587e-16	6.68947e-15	down	yes	TTC22
ENSG00000007372	-1.6146	3.98656e-14	7.24038e-13	down	yes	PAX6
ENSG00000007516	1.38882	1.06016e-12	1.66121e-11	up	yes	BAIAP3
ENSG00000008256	1.8312	4.42364e-55	1.0899e-52	up	yes	CYTH3
ENSG00000008735	1.97019	7.63398e-18	2.00205e-16	up	yes	MAPK8IP2
ENSG00000009765	-2.65193	2.15807e-09	2.26132e-08	down	yes	IYD
ENSG00000009950	1.43669	1.61997e-09	1.72548e-08	up	yes	MLXIPL
ENSG00000010219	-1.0427	3.43746e-06	2.22337e-05	down	yes	DYRK4
ENSG00000010295	2.33591	4.39355e-11	5.77329e-10	up	yes	IFFO1
ENSG00000010310	1.53474	1.42945e-13	2.48528e-12	up	yes	GIPR
ENSG00000010318	1.23481	2.73762e-06	1.80309e-05	up	yes	PHF7
ENSG00000010327	1.34345	0.00803319	0.0233465	up	yes	STAB1
ENSG00000010361	1.27175	6.51107e-06	3.96487e-05	up	yes	FUZ
ENSG00000010810	1.39682	0.000728586	0.00289292	up	yes	FYN
ENSG00000011028	1.61495	0.000100896	0.000487053	up	yes	MRC2
ENSG00000011275	1.16251	1.66192e-29	1.09191e-27	up	yes	RNF216
ENSG00000012983	-1.02968	3.42582e-20	1.13136e-18	down	yes	MAP4K5
ENSG00000013441	-1.01004	1.43473e-17	3.67013e-16	down	yes	CLK1
ENSG00000013619	-1.01685	3.59827e-05	0.000189476	down	yes	MAMLD1
ENSG00000013725	1.6071	0.00155715	0.00563541	up	yes	CD6
ENSG00000014257	-1.95493	5.30031e-18	1.40578e-16	down	yes	ACPP
ENSG00000015285	2.04679	1.73433e-05	9.74883e-05	up	yes	WAS
ENSG00000015520	1.31683	0.00661035	0.01971	up	yes	NPC1L1
ENSG00000016082	1.19717	0.0184263	0.0473881	up	yes	ISL1
ENSG00000016402	-1.60661	1.30901e-10	1.62649e-09	down	yes	IL20RA
ENSG00000019485	-1.05085	1.24925e-09	1.35294e-08	down	yes	PRDM11
ENSG00000019549	1.31577	0.000197385	0.000896877	up	yes	SNAI2
ENSG00000019582	1.75196	0.000531148	0.00217298	up	yes	CD74
ENSG00000020181	3.01444	8.45119e-18	2.21017e-16	up	yes	ADGRA2
ENSG00000020577	-1.40071	5.43257e-20	1.74785e-18	down	yes	SAMD4A
ENSG00000021762	1.26958	3.08494e-18	8.3718e-17	up	yes	OSBPL5
ENSG00000021826	-2.03306	5.19168e-07	3.89793e-06	down	yes	CPS1
ENSG00000022267	1.41698	0.00316588	0.0104644	up	yes	FHL1
ENSG00000022567	-1.38134	5.27908e-30	3.68846e-28	down	yes	SLC45A4
ENSG00000023839	-1.35832	2.84211e-18	7.74461e-17	down	yes	ABCC2
ENSG00000023909	-1.4955	4.47815e-32	3.59885e-30	down	yes	GCLM
ENSG00000024422	1.70339	5.45812e-25	2.62733e-23	up	yes	EHD2
ENSG00000025039	3.03824	2.04785e-22	8.28208e-21	up	yes	RRAGD
ENSG00000025423	1.26664	0.000765545	0.00302167	up	yes	HSD17B6
ENSG00000026025	1.81875	0.000314651	0.00136102	up	yes	VIM
ENSG00000026559	2.9838	7.50106e-57	2.06555e-54	up	yes	KCNG1
ENSG00000027697	-1.42847	3.99023e-34	3.68064e-32	down	yes	IFNGR1
ENSG00000028137	2.45008	5.26018e-07	3.94145e-06	up	yes	TNFRSF1B
ENSG00000029364	-1.27843	1.15988e-34	1.1081e-32	down	yes	SLC39A9
ENSG00000029993	-1.28504	2.21442e-05	0.000122279	down	yes	HMGB3
ENSG00000030110	1.02777	1.51418e-19	4.66333e-18	up	yes	BAK1
ENSG00000032389	1.21977	1.74997e-19	5.34554e-18	up	yes	TSSC1
ENSG00000033170	-1.36435	2.62442e-24	1.19859e-22	down	yes	FUT8
ENSG00000033327	1.11027	6.60701e-09	6.53892e-08	up	yes	GAB2
ENSG00000034239	1.88197	0.000200587	0.000910544	up	yes	EFCAB1
ENSG00000035664	-1.85867	7.19274e-26	3.64998e-24	down	yes	DAPK2
ENSG00000038002	-1.00328	4.0266e-10	4.68743e-09	down	yes	AGA
ENSG00000042062	1.59561	7.89439e-10	8.78327e-09	up	yes	RIPOR3
ENSG00000043591	1.1559	0.0110744	0.0308125	up	yes	ADRB1
ENSG00000047346	-1.81421	6.02777e-40	7.73082e-38	down	yes	FAM214A
ENSG00000048342	-3.46897	4.9535e-18	1.32129e-16	down	yes	CC2D2A
ENSG00000048540	-1.07463	0.0185002	0.0475584	down	yes	LMO3
ENSG00000048740	1.51056	0.00226598	0.00782129	up	yes	CELF2
ENSG00000049130	-1.41239	4.43939e-27	2.45214e-25	down	yes	KITLG
ENSG00000049769	1.23458	3.02209e-05	0.000162098	up	yes	PPP1R3F
ENSG00000050165	1.88135	1.24563e-08	1.18699e-07	up	yes	DKK3
ENSG00000050438	-1.16995	5.3663e-06	3.33612e-05	down	yes	SLC4A8
ENSG00000051128	1.25676	6.0407e-17	1.46454e-15	up	yes	HOMER3
ENSG00000051523	-2.07263	1.09649e-08	1.05291e-07	down	yes	CYBA
ENSG00000052802	-1.72389	4.44616e-28	2.63463e-26	down	yes	MSMO1
ENSG00000053438	-1.06074	0.00865523	0.0249151	down	yes	NNAT
ENSG00000053524	1.78539	5.88738e-08	5.06856e-07	up	yes	MCF2L2
ENSG00000053770	-1.3238	2.59453e-33	2.22856e-31	down	yes	AP5M1
ENSG00000054179	1.09711	6.03697e-09	5.99376e-08	up	yes	ENTPD2
ENSG00000054219	-1.70617	0.000757629	0.00299611	down	yes	LY75
ENSG00000054598	-1.03531	1.86118e-18	5.12508e-17	down	yes	FOXC1
ENSG00000054654	-1.44723	8.62302e-20	2.7001e-18	down	yes	SYNE2
ENSG00000054983	-6.07968	2.08983e-52	4.65857e-50	down	yes	GALC
ENSG00000055118	2.15838	6.84349e-32	5.42984e-30	up	yes	KCNH2
ENSG00000055732	2.24595	9.87437e-16	2.1107e-14	up	yes	MCOLN3
ENSG00000056998	1.08127	6.84555e-17	1.65184e-15	up	yes	GYG2
ENSG00000057149	-2.06167	3.27832e-06	2.12995e-05	down	yes	SERPINB3
ENSG00000057294	1.1542	4.09517e-24	1.85671e-22	up	yes	PKP2
ENSG00000057593	1.17464	0.0174225	0.0451288	up	yes	F7
ENSG00000058085	1.38309	3.85352e-31	2.87479e-29	up	yes	LAMC2
ENSG00000058335	1.31792	5.24031e-16	1.15441e-14	up	yes	RASGRF1
ENSG00000058668	1.61759	1.01348e-31	7.90722e-30	up	yes	ATP2B4
ENSG00000058866	-1.20782	1.89355e-08	1.75441e-07	down	yes	DGKG
ENSG00000059377	-1.01712	0.0165608	0.0432678	down	yes	TBXAS1
ENSG00000059804	4.17252	2.53037e-80	1.24687e-77	up	yes	SLC2A3
ENSG00000060558	-1.03725	1.5199e-08	1.43015e-07	down	yes	GNA15
ENSG00000060762	-1.03912	6.94461e-09	6.8369e-08	down	yes	MPC1
ENSG00000060982	-3.46573	3.12806e-89	1.88945e-86	down	yes	BCAT1
ENSG00000061455	-1.39226	0.00536519	0.016529	down	yes	PRDM6
ENSG00000063761	-1.17864	2.43588e-15	5.0013e-14	down	yes	ADCK1
ENSG00000064199	-1.05496	3.98499e-05	0.000207968	down	yes	SPA17
ENSG00000064201	1.57593	0.000894858	0.00346633	up	yes	TSPAN32
ENSG00000064205	1.59443	0.000248543	0.00110441	up	yes	WISP2
ENSG00000064300	1.67191	0.000851017	0.00331571	up	yes	NGFR
ENSG00000064651	-1.84723	1.56301e-25	7.74267e-24	down	yes	SLC12A2
ENSG00000064652	1.06296	9.33787e-10	1.02673e-08	up	yes	SNX24
ENSG00000064787	-3.68793	4.08124e-38	4.77632e-36	down	yes	BCAS1
ENSG00000065054	-1.1864	8.75913e-24	3.85917e-22	down	yes	SLC9A3R2
ENSG00000065325	-1.4856	1.74931e-06	1.19242e-05	down	yes	GLP2R
ENSG00000065618	-1.19282	0.000428752	0.00179566	down	yes	COL17A1
ENSG00000065621	1.21998	4.2969e-10	4.95746e-09	up	yes	GSTO2
ENSG00000065675	1.34191	2.39409e-07	1.89634e-06	up	yes	PRKCQ
ENSG00000065717	1.25697	1.3052e-26	7.00285e-25	up	yes	TLE2
ENSG00000065833	-1.6641	1.74646e-33	1.52104e-31	down	yes	ME1
ENSG00000066248	1.86464	4.22617e-18	1.13537e-16	up	yes	NGEF
ENSG00000066926	-1.59839	1.38034e-36	1.46858e-34	down	yes	FECH
ENSG00000067064	-1.41486	1.69808e-05	9.56001e-05	down	yes	IDI1
ENSG00000067082	1.17046	2.12191e-17	5.31897e-16	up	yes	KLF6
ENSG00000067141	3.37498	1.43112e-79	6.87121e-77	up	yes	NEO1
ENSG00000067715	1.44499	0.000158037	0.000735581	up	yes	SYT1
ENSG00000067798	-1.44565	2.96218e-06	1.94076e-05	down	yes	NAV3
ENSG00000067840	2.96931	3.30611e-32	2.6916e-30	up	yes	PDZD4
ENSG00000068724	1.37694	2.18092e-27	1.23005e-25	up	yes	TTC7A
ENSG00000068831	3.57735	1.99572e-48	3.73698e-46	up	yes	RASGRP2
ENSG00000068976	1.22218	0.00815187	0.0236437	up	yes	PYGM
ENSG00000069020	-1.27667	5.66112e-19	1.61346e-17	down	yes	MAST4
ENSG00000069122	-1.44649	0.00425667	0.0135302	down	yes	ADGRF5
ENSG00000069535	3.24234	4.98472e-13	8.08129e-12	up	yes	MAOB
ENSG00000069764	-1.60254	0.000116255	0.000554194	down	yes	PLA2G10
ENSG00000069812	1.14526	1.33058e-08	1.26216e-07	up	yes	HES2
ENSG00000070087	1.67849	1.65372e-46	2.89401e-44	up	yes	PFN2
ENSG00000070269	-1.07501	3.63828e-13	5.99708e-12	down	yes	TMEM260
ENSG00000070367	-1.09914	1.86187e-20	6.31584e-19	down	yes	EXOC5
ENSG00000070526	-2.21702	1.2737e-05	7.34526e-05	down	yes	ST6GALNAC1
ENSG00000070731	1.11889	0.000179437	0.000824528	up	yes	ST6GALNAC2
ENSG00000070961	1.43366	4.41585e-24	1.99245e-22	up	yes	ATP2B1
ENSG00000071054	1.35739	2.77978e-37	3.07997e-35	up	yes	MAP4K4
ENSG00000071282	1.02884	1.64762e-06	1.12927e-05	up	yes	LMCD1
ENSG00000071909	-1.28143	0.00592019	0.0179756	down	yes	MYO3B
ENSG00000072163	2.20674	1.25707e-06	8.8028e-06	up	yes	LIMS2
ENSG00000072182	1.28334	0.00998732	0.0282411	up	yes	ASIC4
ENSG00000072195	1.15372	2.07455e-17	5.20722e-16	up	yes	SPEG
ENSG00000072210	-1.34658	1.63514e-35	1.61147e-33	down	yes	ALDH3A2
ENSG00000072422	1.09927	1.31688e-08	1.2498e-07	up	yes	RHOBTB1
ENSG00000072858	-2.24881	8.46238e-20	2.65424e-18	down	yes	SIDT1
ENSG00000072952	1.19772	0.0131316	0.0355743	up	yes	MRVI1
ENSG00000072954	1.03282	1.50534e-07	1.22048e-06	up	yes	TMEM38A
ENSG00000073067	1.16947	0.0039855	0.0127767	up	yes	CYP2W1
ENSG00000073282	2.66255	1.82307e-25	8.98343e-24	up	yes	TP63
ENSG00000073331	1.16232	2.84075e-15	5.78185e-14	up	yes	ALPK1
ENSG00000073464	1.42849	1.34693e-12	2.08612e-11	up	yes	CLCN4
ENSG00000073670	2.08276	3.31585e-06	2.15214e-05	up	yes	ADAM11
ENSG00000073734	-1.63861	0.00104794	0.00397945	down	yes	ABCB11
ENSG00000073849	-1.0656	1.43118e-16	3.35405e-15	down	yes	ST6GAL1
ENSG00000073910	-3.41021	2.32569e-74	9.8974e-72	down	yes	FRY
ENSG00000074047	-1.47609	2.49272e-09	2.59585e-08	down	yes	GLI2
ENSG00000074410	-1.52811	1.16481e-06	8.19964e-06	down	yes	CA12
ENSG00000074416	1.05234	1.27616e-14	2.43838e-13	up	yes	MGLL
ENSG00000074527	1.27111	2.29558e-10	2.7572e-09	up	yes	NTN4
ENSG00000074590	-3.99264	2.30444e-124	3.08219e-121	down	yes	NUAK1
ENSG00000074706	-1.2269	0.0148586	0.0394984	down	yes	IPCEF1
ENSG00000075223	-1.93925	1.55377e-30	1.11472e-28	down	yes	SEMA3C
ENSG00000075673	3.10035	1.52266e-10	1.86596e-09	up	yes	ATP12A
ENSG00000076513	1.02258	9.77269e-24	4.28556e-22	up	yes	ANKRD13A
ENSG00000076641	1.20164	0.0107981	0.0301738	up	yes	PAG1
ENSG00000076706	-1.03533	2.51245e-16	5.70251e-15	down	yes	MCAM
ENSG00000076770	-2.16039	3.498e-47	6.35923e-45	down	yes	MBNL3
ENSG00000076826	1.10154	8.41871e-16	1.81196e-14	up	yes	CAMSAP3
ENSG00000077092	-3.1435	1.31209e-12	2.03384e-11	down	yes	RARB
ENSG00000077782	2.14976	3.8518e-30	2.71147e-28	up	yes	FGFR1
ENSG00000077935	-1.67195	9.75144e-05	0.000471215	down	yes	SMC1B
ENSG00000078018	-2.64792	3.67802e-41	4.85006e-39	down	yes	MAP2
ENSG00000078142	-1.10828	1.56523e-15	3.27475e-14	down	yes	PIK3C3
ENSG00000078269	-1.00786	4.51278e-22	1.78274e-20	down	yes	SYNJ2
ENSG00000078401	-1.73502	7.66065e-15	1.49891e-13	down	yes	EDN1
ENSG00000079156	4.13116	1.8127e-29	1.18267e-27	up	yes	OSBPL6
ENSG00000079215	1.30058	5.07783e-20	1.64787e-18	up	yes	SLC1A3
ENSG00000079337	-1.20051	5.66781e-11	7.33954e-10	down	yes	RAPGEF3
ENSG00000079385	-3.23123	1.2121e-36	1.29694e-34	down	yes	CEACAM1
ENSG00000079435	-1.45345	1.26375e-16	2.98785e-15	down	yes	LIPE
ENSG00000079931	1.82138	0.000113845	0.000544092	up	yes	MOXD1
ENSG00000079999	-1.07726	2.55866e-20	8.60161e-19	down	yes	KEAP1
ENSG00000080298	1.34521	2.04198e-11	2.78893e-10	up	yes	RFX3
ENSG00000080503	1.30047	5.3958e-19	1.54726e-17	up	yes	SMARCA2
ENSG00000080546	-1.50874	1.79288e-15	3.74266e-14	down	yes	SESN1
ENSG00000080561	1.18244	3.56579e-06	2.30081e-05	up	yes	MID2
ENSG00000081087	-1.00271	2.40412e-14	4.47932e-13	down	yes	OSTM1
ENSG00000081138	-2.33863	4.04411e-06	2.58332e-05	down	yes	CDH7
ENSG00000081189	-1.96563	5.10484e-06	3.18521e-05	down	yes	MEF2C
ENSG00000081853	-1.44629	0.00390445	0.0125577	down	yes	PCDHGA2
ENSG00000081870	-1.60018	7.43191e-28	4.36246e-26	down	yes	HSPB11
ENSG00000082014	1.30874	5.85171e-15	1.16073e-13	up	yes	SMARCD3
ENSG00000082482	-1.45122	0.00025569	0.00113321	down	yes	KCNK2
ENSG00000082512	1.05129	0.000251592	0.0011169	up	yes	TRAF5
ENSG00000084710	-1.54376	7.8454e-12	1.11545e-10	down	yes	EFR3B
ENSG00000085276	-1.76354	3.1621e-22	1.25979e-20	down	yes	MECOM
ENSG00000086300	1.62843	3.17785e-25	1.54159e-23	up	yes	SNX10
ENSG00000086548	-4.8369	4.94676e-158	1.5438e-154	down	yes	CEACAM6
ENSG00000086619	1.65474	9.12898e-26	4.60755e-24	up	yes	ERO1B
ENSG00000087053	-1.10388	1.52185e-16	3.54876e-15	down	yes	MTMR2
ENSG00000087074	1.03025	1.51806e-10	1.86193e-09	up	yes	PPP1R15A
ENSG00000087076	1.21521	3.67697e-08	3.2724e-07	up	yes	HSD17B14
ENSG00000087085	1.36369	0.00726453	0.0213747	up	yes	ACHE
ENSG00000087245	1.81495	0.000350614	0.00150028	up	yes	MMP2
ENSG00000087258	2.01766	6.06049e-29	3.82096e-27	up	yes	GNAO1
ENSG00000087495	-1.4127	0.00446467	0.0141099	down	yes	PHACTR3
ENSG00000088386	2.10765	2.11306e-05	0.000117131	up	yes	SLC15A1
ENSG00000088756	-5.45177	1.55292e-37	1.78395e-35	down	yes	ARHGAP28
ENSG00000088836	-2.62396	1.52283e-93	1.05611e-90	down	yes	SLC4A11
ENSG00000088854	1.42307	2.82177e-15	5.74947e-14	up	yes	C20orf194
ENSG00000088881	1.50873	3.80058e-12	5.56419e-11	up	yes	EBF4
ENSG00000088930	-1.03231	2.07426e-20	7.02362e-19	down	yes	XRN2
ENSG00000089091	-1.71775	5.70491e-15	1.13522e-13	down	yes	DZANK1
ENSG00000089101	-1.36276	0.00617323	0.0186381	down	yes	CFAP61
ENSG00000089116	1.65572	3.57955e-09	3.6408e-08	up	yes	LHX5
ENSG00000089127	-1.76411	4.62968e-19	1.34196e-17	down	yes	OAS1
ENSG00000089847	1.65704	2.69018e-05	0.000146095	up	yes	ANKRD24
ENSG00000090539	1.49493	0.00276757	0.00931549	up	yes	CHRD
ENSG00000090932	1.49876	7.76714e-06	4.67051e-05	up	yes	DLL3
ENSG00000091129	-1.90409	8.55979e-40	1.09035e-37	down	yes	NRCAM
ENSG00000091136	1.17023	3.62321e-28	2.1538e-26	up	yes	LAMB1
ENSG00000091157	-1.26251	2.47165e-13	4.15674e-12	down	yes	WDR7
ENSG00000091164	-1.36793	2.83931e-32	2.32166e-30	down	yes	TXNL1
ENSG00000091490	-1.32616	1.88614e-19	5.74275e-18	down	yes	SEL1L3
ENSG00000091844	-1.52381	7.03252e-09	6.9198e-08	down	yes	RGS17
ENSG00000091986	1.21508	1.376e-19	4.24473e-18	up	yes	CCDC80
ENSG00000092068	1.13491	4.46294e-06	2.82326e-05	up	yes	SLC7A8
ENSG00000093144	-1.20139	1.23168e-25	6.15018e-24	down	yes	ECHDC1
ENSG00000095203	1.41825	4.84763e-31	3.58782e-29	up	yes	EPB41L4B
ENSG00000095303	-2.51649	9.8326e-47	1.73694e-44	down	yes	PTGS1
ENSG00000095370	1.06911	0.0138431	0.0372003	up	yes	SH2D3C
ENSG00000095739	-1.142	1.41035e-09	1.51513e-08	down	yes	BAMBI
ENSG00000095752	1.70792	2.56945e-16	5.81074e-15	up	yes	IL11
ENSG00000096006	1.84409	0.00012109	0.000575049	up	yes	CRISP3
ENSG00000096088	-1.41357	0.00291387	0.00973978	down	yes	PGC
ENSG00000096968	1.58054	5.60964e-11	7.27427e-10	up	yes	JAK2
ENSG00000099139	-4.94188	2.11165e-88	1.23564e-85	down	yes	PCSK5
ENSG00000099284	-1.1379	8.45935e-05	0.000413473	down	yes	H2AFY2
ENSG00000099337	1.62689	0.00115376	0.00433035	up	yes	KCNK6
ENSG00000099338	2.45502	3.3047e-16	7.38431e-15	up	yes	CATSPERG
ENSG00000099937	-2.15987	3.70575e-06	2.38618e-05	down	yes	SERPIND1
ENSG00000099953	2.62763	2.21762e-16	5.05786e-15	up	yes	MMP11
ENSG00000099958	1.15404	0.00471319	0.0147805	up	yes	DERL3
ENSG00000099974	1.20768	5.77524e-05	0.000292432	up	yes	DDTL
ENSG00000099977	1.04028	1.72111e-06	1.17534e-05	up	yes	DDT
ENSG00000099984	1.58631	0.000145539	0.000682499	up	yes	GSTT2
ENSG00000100027	1.52812	7.64941e-05	0.000376538	up	yes	YPEL1
ENSG00000100031	-1.08807	5.12314e-09	5.12999e-08	down	yes	GGT1
ENSG00000100033	1.22847	0.0101296	0.0285854	up	yes	PRODH
ENSG00000100036	1.20692	1.24709e-09	1.35138e-08	up	yes	SLC35E4
ENSG00000100053	1.32091	0.00274384	0.0092424	up	yes	CRYBB3
ENSG00000100060	1.12983	0.00015444	0.000721348	up	yes	MFNG
ENSG00000100092	1.06076	4.76221e-10	5.45909e-09	up	yes	SH3BP1
ENSG00000100167	2.23345	1.0596e-25	5.31929e-24	up	yes	2019-09-03
ENSG00000100218	2.16262	2.0683e-05	0.000114854	up	yes	RSPH14
ENSG00000100234	-1.47392	5.71289e-29	3.62624e-27	down	yes	TIMP3
ENSG00000100290	-1.47465	9.53319e-10	1.04636e-08	down	yes	BIK
ENSG00000100319	1.2183	6.14334e-12	8.83517e-11	up	yes	ZMAT5
ENSG00000100336	1.35422	0.00150856	0.00547967	up	yes	APOL4
ENSG00000100342	-1.1476	2.94856e-15	5.99477e-14	down	yes	APOL1
ENSG00000100346	-1.36383	9.53133e-12	1.34191e-10	down	yes	CACNA1I
ENSG00000100364	-1.03177	5.83421e-12	8.40998e-11	down	yes	KIAA0930
ENSG00000100385	3.2414	3.0645e-16	6.87219e-15	up	yes	IL2RB
ENSG00000100442	-1.05126	1.19873e-18	3.34519e-17	down	yes	FKBP3
ENSG00000100445	-1.07948	0.00291746	0.00975004	down	yes	SDR39U1
ENSG00000100479	-1.25997	2.01839e-07	1.61307e-06	down	yes	POLE2
ENSG00000100503	-1.15475	1.47139e-26	7.87195e-25	down	yes	NIN
ENSG00000100505	1.78779	1.19935e-12	1.86993e-11	up	yes	TRIM9
ENSG00000100519	-1.29953	1.33435e-25	6.62752e-24	down	yes	PSMC6
ENSG00000100523	-1.02843	3.74845e-13	6.157e-12	down	yes	DDHD1
ENSG00000100554	-1.37372	5.56166e-30	3.85712e-28	down	yes	ATP6V1D
ENSG00000100567	-1.17789	1.56503e-21	5.80302e-20	down	yes	PSMA3
ENSG00000100568	-1.04639	4.90362e-22	1.92495e-20	down	yes	VTI1B
ENSG00000100583	-1.07892	5.72888e-06	3.53687e-05	down	yes	SAMD15
ENSG00000100593	2.14273	4.6957e-06	2.95156e-05	up	yes	ISM2
ENSG00000100625	-1.13345	5.66063e-16	1.24554e-14	down	yes	SIX4
ENSG00000100650	-1.00389	3.96372e-20	1.29984e-18	down	yes	SRSF5
ENSG00000100842	2.92303	1.54978e-19	4.76512e-18	up	yes	EFS
ENSG00000100852	-1.07132	7.72204e-30	5.22004e-28	down	yes	ARHGAP5
ENSG00000100906	-1.34872	1.34905e-27	7.79658e-26	down	yes	NFKBIA
ENSG00000100916	-1.5051	1.51577e-16	3.53901e-15	down	yes	BRMS1L
ENSG00000100987	-2.73257	2.73631e-12	4.06645e-11	down	yes	VSX1
ENSG00000100994	-1.02918	5.69972e-16	1.2512e-14	down	yes	PYGB
ENSG00000100997	-1.40959	3.85528e-36	4.01056e-34	down	yes	ABHD12
ENSG00000101003	-1.29562	9.29036e-10	1.0227e-08	down	yes	GINS1
ENSG00000101017	1.37199	2.38198e-22	9.57139e-21	up	yes	CD40
ENSG00000101104	1.10318	0.000959986	0.00367978	up	yes	PABPC1L
ENSG00000101144	1.22757	0.0128643	0.0349513	up	yes	BMP7
ENSG00000101187	-1.14451	2.74519e-14	5.08444e-13	down	yes	SLCO4A1
ENSG00000101188	1.65664	0.00022809	0.00102324	up	yes	NTSR1
ENSG00000101210	1.14187	6.27407e-34	5.62115e-32	up	yes	EEF1A2
ENSG00000101230	-1.15552	0.0174378	0.0451495	down	yes	ISM1
ENSG00000101236	-1.35359	2.33846e-37	2.60641e-35	down	yes	RNF24
ENSG00000101265	1.38384	2.39787e-07	1.89853e-06	up	yes	RASSF2
ENSG00000101276	-1.489	1.39943e-39	1.74695e-37	down	yes	SLC52A3
ENSG00000101298	1.96515	1.38773e-20	4.75049e-19	up	yes	SNPH
ENSG00000101335	1.53087	6.31893e-06	3.86168e-05	up	yes	MYL9
ENSG00000101384	-1.28434	2.57519e-24	1.17898e-22	down	yes	JAG1
ENSG00000101400	1.17152	1.15271e-12	1.80021e-11	up	yes	SNTA1
ENSG00000101439	-1.11651	1.78581e-13	3.06502e-12	down	yes	CST3
ENSG00000101474	-1.19971	2.21712e-31	1.6673e-29	down	yes	APMAP
ENSG00000101670	-1.73231	7.41206e-17	1.78394e-15	down	yes	LIPG
ENSG00000101695	1.17673	0.0122443	0.03351	up	yes	RNF125
ENSG00000101846	-1.90741	5.95961e-21	2.11753e-19	down	yes	STS
ENSG00000101898	1.17497	0.0124366	0.0339715	up	yes	MCTS2P
ENSG00000101938	2.66444	1.23917e-07	1.02278e-06	up	yes	CHRDL1
ENSG00000102001	1.26997	0.0122769	0.0335842	up	yes	CACNA1F
ENSG00000102038	-1.33733	5.86462e-30	4.02253e-28	down	yes	SMARCA1
ENSG00000102048	-1.02864	2.76012e-05	0.000149503	down	yes	ASB9
ENSG00000102057	1.34439	0.00175509	0.00626547	up	yes	KCND1
ENSG00000102174	-1.09459	2.0067e-08	1.85649e-07	down	yes	PHEX
ENSG00000102181	-1.18585	2.54195e-26	1.34458e-24	down	yes	CD99L2
ENSG00000102271	-1.19651	0.0179613	0.0463516	down	yes	KLHL4
ENSG00000102287	-2.09124	4.64319e-72	1.77436e-69	down	yes	GABRE
ENSG00000102302	1.4256	1.12057e-12	1.75441e-11	up	yes	FGD1
ENSG00000102312	1.04127	2.08925e-09	2.19289e-08	up	yes	PORCN
ENSG00000102349	1.43203	1.62009e-14	3.05501e-13	up	yes	KLF8
ENSG00000102452	1.20767	4.135e-13	6.7333e-12	up	yes	NALCN
ENSG00000102524	-1.48576	2.10161e-05	0.000116531	down	yes	TNFSF13B
ENSG00000102547	-1.21367	9.41017e-14	1.65919e-12	down	yes	CAB39L
ENSG00000102755	1.22882	0.0155509	0.0410243	up	yes	FLT1
ENSG00000102760	-2.34302	2.00392e-11	2.73894e-10	down	yes	RGCC
ENSG00000102781	1.28682	7.38762e-12	1.05437e-10	up	yes	KATNAL1
ENSG00000102879	1.09542	1.07369e-05	6.29454e-05	up	yes	CORO1A
ENSG00000102934	-1.43566	1.53115e-16	3.56602e-15	down	yes	PLLP
ENSG00000102962	-1.00243	0.0145069	0.038701	down	yes	CCL22
ENSG00000103222	-1.22446	2.00836e-27	1.13959e-25	down	yes	ABCC1
ENSG00000103269	1.85214	7.82811e-09	7.66973e-08	up	yes	RHBDL1
ENSG00000103274	-1.02175	6.31242e-08	5.40961e-07	down	yes	NUBP1
ENSG00000103485	3.69998	5.50539e-54	1.2727e-51	up	yes	QPRT
ENSG00000103647	1.5067	3.5325e-05	0.00018638	up	yes	CORO2B
ENSG00000103723	1.18699	0.0173391	0.0449689	up	yes	AP3B2
ENSG00000103888	-2.61085	8.10623e-50	1.64988e-47	down	yes	CEMIP
ENSG00000104043	-2.17866	9.37836e-06	5.55552e-05	down	yes	ATP8B4
ENSG00000104154	2.12162	5.18013e-11	6.74534e-10	up	yes	SLC30A4
ENSG00000104213	2.08759	7.34883e-16	1.59452e-14	up	yes	PDGFRL
ENSG00000104267	-1.56082	5.16276e-13	8.34824e-12	down	yes	CA2
ENSG00000104313	-3.09253	2.51532e-11	3.40314e-10	down	yes	EYA1
ENSG00000104320	-1.06852	8.31163e-12	1.17995e-10	down	yes	NBN
ENSG00000104419	1.60761	1.32946e-21	4.95898e-20	up	yes	NDRG1
ENSG00000104427	1.43701	6.56898e-05	0.000328361	up	yes	ZC2HC1A
ENSG00000104549	-1.26727	0.00016084	0.000747696	down	yes	SQLE
ENSG00000104783	-1.08379	2.83709e-23	1.21566e-21	down	yes	KCNN4
ENSG00000104870	2.79423	8.76894e-11	1.1117e-09	up	yes	FCGRT
ENSG00000104879	1.18665	0.0193447	0.0493499	up	yes	CKM
ENSG00000104883	1.11542	5.23923e-07	3.93159e-06	up	yes	PEX11G
ENSG00000104892	1.53971	5.97821e-23	2.50991e-21	up	yes	KLC3
ENSG00000104980	1.26535	9.75008e-23	4.04812e-21	up	yes	TIMM44
ENSG00000104998	2.09929	1.0286e-27	6.00016e-26	up	yes	IL27RA
ENSG00000105137	2.38189	1.2514e-31	9.64296e-30	up	yes	SYDE1
ENSG00000105143	5.73252	1.02231e-106	9.11557e-104	up	yes	SLC1A6
ENSG00000105227	1.72521	4.26511e-20	1.39379e-18	up	yes	PRX
ENSG00000105246	1.76387	0.000457449	0.00190054	up	yes	EBI3
ENSG00000105251	2.0045	7.19006e-05	0.000356457	up	yes	SHD
ENSG00000105376	2.41319	1.43928e-42	2.1055e-40	up	yes	ICAM5
ENSG00000105388	-4.92616	4.64061e-34	4.21059e-32	down	yes	CEACAM5
ENSG00000105409	1.78976	0.000114262	0.000545804	up	yes	ATP1A3
ENSG00000105523	-1.09211	9.21236e-08	7.73896e-07	down	yes	FAM83E
ENSG00000105538	1.50603	0.000140121	0.000658907	up	yes	RASIP1
ENSG00000105559	1.2131	7.70683e-17	1.85013e-15	up	yes	PLEKHA4
ENSG00000105613	2.40407	5.62885e-22	2.18673e-20	up	yes	MAST1
ENSG00000105641	1.99409	4.01788e-05	0.000209451	up	yes	SLC5A5
ENSG00000105650	1.23536	0.00544316	0.0167264	up	yes	PDE4C
ENSG00000105696	3.45017	5.75819e-13	9.23925e-12	up	yes	TMEM59L
ENSG00000105708	1.40285	4.14452e-07	3.156e-06	up	yes	ZNF14
ENSG00000105784	1.54892	0.00196778	0.00691695	up	yes	RUNDC3B
ENSG00000105825	2.58393	5.81443e-13	9.3215e-12	up	yes	TFPI2
ENSG00000105835	-1.37628	2.17358e-42	3.15506e-40	down	yes	NAMPT
ENSG00000105852	1.24717	0.0102035	0.0287568	up	yes	PON3
ENSG00000105877	1.75879	2.79377e-28	1.67671e-26	up	yes	DNAH11
ENSG00000105889	3.3487	1.87285e-13	3.1939e-12	up	yes	STEAP1B
ENSG00000105926	1.47107	9.42367e-22	3.60119e-20	up	yes	MPP6
ENSG00000105928	1.1808	3.24738e-08	2.92062e-07	up	yes	DFNA5
ENSG00000105963	1.41486	1.07425e-13	1.88346e-12	up	yes	ADAP1
ENSG00000105971	1.19649	1.97591e-25	9.71102e-24	up	yes	CAV2
ENSG00000105974	1.00883	2.76698e-14	5.11973e-13	up	yes	CAV1
ENSG00000105991	1.39392	0.00233494	0.00803264	up	yes	HOXA1
ENSG00000105996	1.5234	0.000585221	0.00237449	up	yes	HOXA2
ENSG00000105997	2.213	1.8148e-20	6.17857e-19	up	yes	HOXA3
ENSG00000106003	-1.58071	5.1528e-12	7.47376e-11	down	yes	LFNG
ENSG00000106025	-1.01925	4.28541e-11	5.64306e-10	down	yes	TSPAN12
ENSG00000106049	1.29658	3.45161e-27	1.91785e-25	up	yes	HIBADH
ENSG00000106070	-1.8561	1.83683e-06	1.24754e-05	down	yes	GRB10
ENSG00000106100	1.24202	1.53108e-15	3.21046e-14	up	yes	NOD1
ENSG00000106105	1.5051	4.40953e-05	0.000228152	up	yes	GARS
ENSG00000106266	1.12236	5.58161e-29	3.55495e-27	up	yes	SNX8
ENSG00000106346	1.10863	9.36857e-21	3.279e-19	up	yes	USP42
ENSG00000106366	1.25244	5.10494e-05	0.000260961	up	yes	SERPINE1
ENSG00000106399	1.10648	1.62856e-17	4.12649e-16	up	yes	RPA3
ENSG00000106460	1.15001	2.73748e-16	6.18327e-15	up	yes	TMEM106B
ENSG00000106541	-1.43647	7.057e-05	0.000350231	down	yes	AGR2
ENSG00000106633	1.25239	0.0129552	0.0351524	up	yes	GCK
ENSG00000106686	1.33962	1.38718e-05	7.94098e-05	up	yes	SPATA6L
ENSG00000106780	-1.55822	2.85597e-42	4.0209e-40	down	yes	MEGF9
ENSG00000106829	-1.38151	0.00181599	0.00645859	down	yes	TLE4
ENSG00000106852	1.25392	0.00459988	0.0144809	up	yes	LHX6
ENSG00000107014	2.01933	9.95949e-08	8.3218e-07	up	yes	RLN2
ENSG00000107018	1.70406	0.000681792	0.00272382	up	yes	RLN1
ENSG00000107020	1.2156	1.31496e-16	3.1011e-15	up	yes	PLGRKT
ENSG00000107036	1.3983	4.52162e-23	1.91123e-21	up	yes	RIC1
ENSG00000107099	-1.39348	7.25287e-09	7.12914e-08	down	yes	DOCK8
ENSG00000107159	1.21428	8.71418e-08	7.34021e-07	up	yes	CA9
ENSG00000107186	1.60509	5.51445e-30	3.83859e-28	up	yes	MPDZ
ENSG00000107282	2.89645	2.32162e-13	3.91643e-12	up	yes	APBA1
ENSG00000107731	-1.98412	1.40359e-34	1.32071e-32	down	yes	UNC5B
ENSG00000107736	2.78655	8.07539e-21	2.84232e-19	up	yes	CDH23
ENSG00000107897	-1.16686	1.07295e-21	4.07524e-20	down	yes	ACBD5
ENSG00000107954	2.61471	6.28821e-141	1.47183e-137	up	yes	NEURL1
ENSG00000107957	1.59744	7.60599e-44	1.18685e-41	up	yes	SH3PXD2A
ENSG00000108175	-1.40334	1.86173e-39	2.30867e-37	down	yes	ZMIZ1
ENSG00000108176	-1.37531	0.00537872	0.0165625	down	yes	DNAJC12
ENSG00000108179	-1.50732	1.38031e-31	1.05495e-29	down	yes	PPIF
ENSG00000108187	-1.42159	3.51306e-11	4.66208e-10	down	yes	PBLD
ENSG00000108244	2.23904	4.76202e-10	5.45909e-09	up	yes	KRT23
ENSG00000108375	-2.82747	2.56211e-36	2.6802e-34	down	yes	RNF43
ENSG00000108511	-1.3599	4.30931e-08	3.79012e-07	down	yes	HOXB6
ENSG00000108602	-5.85732	0	0	down	yes	ALDH3A1
ENSG00000108786	1.09629	0.000156146	0.000728411	up	yes	HSD17B1
ENSG00000108830	2.69612	9.71588e-11	1.22594e-09	up	yes	RND2
ENSG00000109046	1.09014	2.87807e-20	9.6064e-19	up	yes	WSB1
ENSG00000109062	-1.00607	5.24319e-18	1.39261e-16	down	yes	SLC9A3R1
ENSG00000109099	1.85333	2.90252e-12	4.30042e-11	up	yes	PMP22
ENSG00000109321	2.07137	4.8517e-08	4.23534e-07	up	yes	AREG
ENSG00000109339	-1.74462	4.89539e-08	4.27149e-07	down	yes	MAPK10
ENSG00000109452	-1.48714	1.34186e-28	8.26525e-27	down	yes	INPP4B
ENSG00000109511	-5.87085	2.45506e-48	4.55159e-46	down	yes	ANXA10
ENSG00000109762	-1.1985	4.92619e-18	1.31588e-16	down	yes	SNX25
ENSG00000109814	-1.87176	1.31956e-10	1.63634e-09	down	yes	UGDH
ENSG00000109846	1.54053	0.0023805	0.00816278	up	yes	CRYAB
ENSG00000109861	-2.47806	3.55961e-56	9.65994e-54	down	yes	CTSC
ENSG00000109956	-1.44261	0.000634657	0.00255459	down	yes	B3GAT1
ENSG00000110195	1.80159	9.58471e-05	0.000464116	up	yes	FOLR1
ENSG00000110328	-2.23511	1.07919e-05	6.32088e-05	down	yes	GALNT18
ENSG00000110427	2.86927	1.47827e-35	1.47237e-33	up	yes	KIAA1549L
ENSG00000110436	-1.23263	0.00742924	0.0218076	down	yes	SLC1A2
ENSG00000110619	1.31804	5.21432e-21	1.85624e-19	up	yes	CARS
ENSG00000110675	1.9771	7.46427e-05	0.000368588	up	yes	ELMOD1
ENSG00000110693	-2.53406	1.00803e-13	1.77067e-12	down	yes	SOX6
ENSG00000110811	1.45717	0.00410194	0.0131073	up	yes	P3H3
ENSG00000110852	1.20048	0.0171187	0.0444772	up	yes	CLEC2B
ENSG00000110876	1.56597	4.9861e-05	0.000255749	up	yes	SELPLG
ENSG00000111058	1.87977	0.00020159	0.000914655	up	yes	ACSS3
ENSG00000111252	1.04675	4.43085e-06	2.80391e-05	up	yes	SH2B3
ENSG00000111275	1.48493	0.00293662	0.00980532	up	yes	ALDH2
ENSG00000111291	1.14059	0.00955354	0.0271622	up	yes	GPRC5D
ENSG00000111335	-3.01822	1.71096e-11	2.35053e-10	down	yes	OAS2
ENSG00000111432	1.20449	0.00202896	0.00710669	up	yes	FZD10
ENSG00000111644	1.30292	0.00743189	0.0218088	up	yes	ACRBP
ENSG00000111728	-1.2171	4.60341e-05	0.000237267	down	yes	ST8SIA1
ENSG00000111799	-1.1141	0.00167857	0.00602478	down	yes	COL12A1
ENSG00000111859	1.25071	9.50148e-32	7.44415e-30	up	yes	NEDD9
ENSG00000111860	-2.0691	5.26941e-22	2.05135e-20	down	yes	CEP85L
ENSG00000111875	-1.5745	1.18577e-29	7.92986e-28	down	yes	ASF1A
ENSG00000111877	-1.24807	3.26303e-15	6.61259e-14	down	yes	MCM9
ENSG00000111879	1.85603	0.000258536	0.00114338	up	yes	FAM184A
ENSG00000111880	-1.12547	3.34348e-16	7.46207e-15	down	yes	RNGTT
ENSG00000111885	-1.14585	1.25329e-21	4.68422e-20	down	yes	MAN1A1
ENSG00000111962	-5.30473	1.10989e-73	4.61836e-71	down	yes	UST
ENSG00000112110	-1.02706	1.17514e-12	1.83371e-11	down	yes	MRPL18
ENSG00000112139	-2.32096	5.70388e-26	2.92617e-24	down	yes	MDGA1
ENSG00000112183	2.79681	3.84477e-23	1.63994e-21	up	yes	RBM24
ENSG00000112276	3.18912	2.57623e-14	4.79046e-13	up	yes	BVES
ENSG00000112297	-1.14888	1.45329e-17	3.70747e-16	down	yes	CRYBG1
ENSG00000112319	-3.52116	2.03446e-102	1.65632e-99	down	yes	EYA4
ENSG00000112379	-1.29222	2.65801e-27	1.48571e-25	down	yes	ARFGEF3
ENSG00000112394	1.7897	0.00033638	0.00144566	up	yes	SLC16A10
ENSG00000112425	-1.38841	2.61264e-08	2.37599e-07	down	yes	EPM2A
ENSG00000112576	-1.27651	6.19905e-16	1.35604e-14	down	yes	CCND3
ENSG00000112706	-1.13009	0.0146868	0.0391084	down	yes	IMPG1
ENSG00000112773	-1.37926	5.55464e-13	8.94634e-12	down	yes	FAM46A
ENSG00000112796	1.17564	7.63763e-09	7.49553e-08	up	yes	ENPP5
ENSG00000112812	1.99131	8.5774e-25	4.07644e-23	up	yes	PRSS16
ENSG00000112902	-1.87444	2.30075e-09	2.40411e-08	down	yes	SEMA5A
ENSG00000113140	3.76479	5.85304e-26	2.99449e-24	up	yes	SPARC
ENSG00000113448	-3.38552	9.52902e-77	4.46077e-74	down	yes	PDE4D
ENSG00000113532	1.31095	9.62269e-06	5.68586e-05	up	yes	ST8SIA4
ENSG00000113555	-1.1252	0.000789911	0.00310476	down	yes	PCDH12
ENSG00000113638	1.26162	2.08158e-13	3.53378e-12	up	yes	TTC33
ENSG00000113763	1.03654	2.95857e-12	4.37938e-11	up	yes	UNC5A
ENSG00000113916	-1.36377	6.03086e-30	4.10647e-28	down	yes	BCL6
ENSG00000113924	-2.28756	1.06514e-06	7.56629e-06	down	yes	HGD
ENSG00000114019	1.25266	1.29891e-31	9.9681e-30	up	yes	AMOTL2
ENSG00000114115	-3.57431	6.95436e-15	1.37218e-13	down	yes	RBP1
ENSG00000114251	-3.82887	1.67051e-90	1.07863e-87	down	yes	WNT5A
ENSG00000114378	1.60481	5.61707e-07	4.18709e-06	up	yes	HYAL1
ENSG00000114423	-1.05307	1.77555e-12	2.70303e-11	down	yes	CBLB
ENSG00000114480	-1.0923	6.03469e-14	1.08237e-12	down	yes	GBE1
ENSG00000114529	-1.35013	1.23986e-17	3.18468e-16	down	yes	C3orf52
ENSG00000114656	1.08365	9.30855e-05	0.000451561	up	yes	KIAA1257
ENSG00000114698	2.19392	1.16278e-06	8.18842e-06	up	yes	PLSCR4
ENSG00000114770	-1.23509	1.91207e-19	5.8076e-18	down	yes	ABCC5
ENSG00000114771	-2.97487	1.051e-40	1.37622e-38	down	yes	AADAC
ENSG00000114812	-1.16182	3.30173e-05	0.000175191	down	yes	VIPR1
ENSG00000114923	2.28537	9.95636e-29	6.19378e-27	up	yes	SLC4A3
ENSG00000114948	2.01571	1.81676e-21	6.67035e-20	up	yes	ADAM23
ENSG00000115008	2.25517	1.58515e-06	1.09045e-05	up	yes	IL1A
ENSG00000115009	1.14469	0.00624204	0.0188065	up	yes	CCL20
ENSG00000115107	-1.24104	1.97529e-21	7.21e-20	down	yes	STEAP3
ENSG00000115112	2.3617	7.95715e-22	3.0595e-20	up	yes	TFCP2L1
ENSG00000115159	-1.07456	3.11076e-17	7.71511e-16	down	yes	GPD2
ENSG00000115194	1.401	1.90019e-10	2.30447e-09	up	yes	SLC30A3
ENSG00000115226	4.74556	9.76687e-46	1.64761e-43	up	yes	FNDC4
ENSG00000115355	1.88937	1.74928e-29	1.14529e-27	up	yes	CCDC88A
ENSG00000115363	1.21542	1.4366e-07	1.16958e-06	up	yes	EVA1A
ENSG00000115380	1.1668	4.79154e-23	2.02076e-21	up	yes	EFEMP1
ENSG00000115414	-2.99877	2.19281e-190	1.02651e-186	down	yes	FN1
ENSG00000115419	-1.3692	2.38875e-29	1.53709e-27	down	yes	GLS
ENSG00000115461	-2.85988	1.93374e-48	3.6575e-46	down	yes	IGFBP5
ENSG00000115474	-1.53275	0.00187878	0.00665659	down	yes	KCNJ13
ENSG00000115507	1.09012	7.945e-10	8.83433e-09	up	yes	OTX1
ENSG00000115526	1.07015	3.36738e-05	0.00017827	up	yes	CHST10
ENSG00000115590	2.12574	5.82282e-10	6.57217e-09	up	yes	IL1R2
ENSG00000115592	-1.7571	0.000478786	0.00197778	down	yes	PRKAG3
ENSG00000115598	-1.48085	0.00225292	0.0077834	down	yes	IL1RL2
ENSG00000115604	1.38774	1.15577e-10	1.44761e-09	up	yes	IL18R1
ENSG00000115616	-1.60606	9.24002e-21	3.24006e-19	down	yes	SLC9A2
ENSG00000115641	1.36391	2.65066e-28	1.60108e-26	up	yes	FHL2
ENSG00000115665	-1.49854	0.00297634	0.00992025	down	yes	SLC5A7
ENSG00000115825	1.00222	5.12725e-16	1.13083e-14	up	yes	PRKD3
ENSG00000115828	-3.95092	1.19726e-21	4.49274e-20	down	yes	QPCT
ENSG00000115844	1.48989	0.000876564	0.00340391	up	yes	DLX2
ENSG00000115919	-1.90651	6.94467e-26	3.53367e-24	down	yes	KYNU
ENSG00000116017	1.47396	1.8065e-49	3.59858e-47	up	yes	ARID3A
ENSG00000116031	2.45095	2.33541e-07	1.8522e-06	up	yes	CD207
ENSG00000116032	2.62646	1.66727e-12	2.55479e-11	up	yes	GRIN3B
ENSG00000116133	-1.40022	4.98855e-17	1.21946e-15	down	yes	DHCR24
ENSG00000116141	2.77703	1.33345e-25	6.62752e-24	up	yes	MARK1
ENSG00000116299	-1.21229	0.00020319	0.000920209	down	yes	KIAA1324
ENSG00000116574	1.22749	2.3589e-08	2.16415e-07	up	yes	RHOU
ENSG00000116701	-3.97447	3.12177e-139	6.49501e-136	down	yes	NCF2
ENSG00000116717	2.08742	1.68634e-32	1.38495e-30	up	yes	GADD45A
ENSG00000116741	-2.11281	1.79707e-18	4.95584e-17	down	yes	RGS2
ENSG00000116748	2.20031	1.48067e-05	8.42207e-05	up	yes	AMPD1
ENSG00000116761	1.03281	0.017942	0.0463205	up	yes	CTH
ENSG00000116833	1.0852	9.16801e-07	6.59766e-06	up	yes	NR5A2
ENSG00000116883	1.28075	2.62637e-08	2.38732e-07	up	yes	AL591845.1
ENSG00000116983	2.31995	4.1437e-11	5.4603e-10	up	yes	HPCAL4
ENSG00000117009	-1.62689	1.44809e-13	2.51301e-12	down	yes	KMO
ENSG00000117013	1.47601	8.00498e-05	0.000393317	up	yes	KCNQ4
ENSG00000117020	1.06602	2.17409e-22	8.77367e-21	up	yes	AKT3
ENSG00000117114	1.09118	1.23224e-16	2.92072e-15	up	yes	ADGRL2
ENSG00000117228	2.60039	2.49669e-17	6.23341e-16	up	yes	GBP1
ENSG00000117245	2.31155	1.56831e-09	1.67427e-08	up	yes	KIF17
ENSG00000117280	1.55536	2.40424e-30	1.70528e-28	up	yes	RAB29
ENSG00000117281	-1.28489	0.00519842	0.0161	down	yes	CD160
ENSG00000117318	-1.41212	3.99857e-12	5.84609e-11	down	yes	ID3
ENSG00000117385	1.07021	3.99938e-12	5.84609e-11	up	yes	P3H1
ENSG00000117450	-1.14362	1.41557e-18	3.93273e-17	down	yes	PRDX1
ENSG00000117461	-1.04373	1.41676e-12	2.18705e-11	down	yes	PIK3R3
ENSG00000117472	-2.55383	1.09885e-107	1.0288e-104	down	yes	TSPAN1
ENSG00000117525	1.15625	3.49251e-27	1.93483e-25	up	yes	F3
ENSG00000117983	-7.14838	5.86751e-225	3.6623e-221	down	yes	MUC5B
ENSG00000118004	1.43857	0.00459748	0.0144758	up	yes	COLEC11
ENSG00000118007	-1.07829	1.28875e-14	2.45742e-13	down	yes	STAG1
ENSG00000118194	1.1336	0.00479898	0.0150118	up	yes	TNNT2
ENSG00000118307	1.02915	0.00213838	0.00743808	up	yes	CASC1
ENSG00000118495	2.41077	4.77424e-08	4.16967e-07	up	yes	PLAGL1
ENSG00000118496	-1.19909	1.00159e-17	2.60483e-16	down	yes	FBXO30
ENSG00000118515	-1.86171	1.03177e-20	3.59774e-19	down	yes	SGK1
ENSG00000118620	2.71685	2.26263e-08	2.08093e-07	up	yes	ZNF430
ENSG00000118690	-1.00795	2.68087e-05	0.000145632	down	yes	ARMC2
ENSG00000118785	-1.09819	0.00516176	0.015997	down	yes	SPP1
ENSG00000118849	-1.8901	3.95877e-16	8.79334e-15	down	yes	RARRES1
ENSG00000118960	1.2094	2.5347e-16	5.74602e-15	up	yes	HS1BP3
ENSG00000119125	-1.20649	2.08017e-14	3.89513e-13	down	yes	GDA
ENSG00000119138	1.90162	3.06048e-11	4.10244e-10	up	yes	KLF9
ENSG00000119227	2.2088	7.81807e-16	1.69045e-14	up	yes	PIGZ
ENSG00000119326	1.61085	3.89994e-36	4.03461e-34	up	yes	CTNNAL1
ENSG00000119509	1.40278	1.96977e-23	8.45964e-22	up	yes	INVS
ENSG00000119547	-1.23965	1.74489e-09	1.85117e-08	down	yes	ONECUT2
ENSG00000119608	-1.50899	1.37578e-05	7.87813e-05	down	yes	PROX2
ENSG00000119630	1.11337	1.76622e-05	9.91676e-05	up	yes	PGF
ENSG00000119636	-1.29681	7.59451e-11	9.68054e-10	down	yes	BBOF1
ENSG00000119661	-1.40625	1.78106e-22	7.25007e-21	down	yes	DNAL1
ENSG00000119681	-1.23135	8.51718e-30	5.73684e-28	down	yes	LTBP2
ENSG00000119685	-1.10464	1.35791e-20	4.6655e-19	down	yes	TTLL5
ENSG00000119715	-1.45333	0.00387722	0.012483	down	yes	ESRRB
ENSG00000119723	-1.3826	3.88227e-09	3.94013e-08	down	yes	COQ6
ENSG00000119771	1.52542	6.58255e-15	1.30019e-13	up	yes	KLHL29
ENSG00000119782	1.42761	0.00494937	0.0154358	up	yes	FKBP1B
ENSG00000119915	1.65909	4.42457e-13	7.19185e-12	up	yes	ELOVL3
ENSG00000119938	1.63672	0.00091098	0.0035197	up	yes	PPP1R3C
ENSG00000119946	-4.49543	6.84868e-31	5.00943e-29	down	yes	CNNM1
ENSG00000119979	1.12226	4.94547e-22	1.93732e-20	up	yes	FAM45A
ENSG00000120075	-1.55457	5.05053e-10	5.756e-09	down	yes	HOXB5
ENSG00000120129	1.17676	1.17744e-06	8.28234e-06	up	yes	DUSP1
ENSG00000120162	1.69636	1.34604e-19	4.15918e-18	up	yes	MOB3B
ENSG00000120211	1.64482	7.01488e-05	0.000348326	up	yes	INSL4
ENSG00000120217	2.44834	5.34692e-19	1.53796e-17	up	yes	CD274
ENSG00000120251	-1.43645	0.000258707	0.00114387	down	yes	GRIA2
ENSG00000120318	-1.55132	6.92249e-27	3.75721e-25	down	yes	ARAP3
ENSG00000120437	-1.30407	0.000800842	0.00314245	down	yes	ACAT2
ENSG00000120500	1.024	0.0156966	0.041348	up	yes	ARR3
ENSG00000120675	-1.11967	1.05605e-18	2.95141e-17	down	yes	DNAJC15
ENSG00000120694	-1.15528	4.68211e-16	1.03509e-14	down	yes	HSPH1
ENSG00000120738	1.95177	1.90113e-29	1.23179e-27	up	yes	EGR1
ENSG00000120833	2.17282	1.77325e-28	1.08157e-26	up	yes	SOCS2
ENSG00000120885	-2.04793	3.67826e-47	6.62264e-45	down	yes	CLU
ENSG00000120899	1.16472	2.98936e-27	1.66595e-25	up	yes	PTK2B
ENSG00000120915	2.81299	2.26684e-28	1.37814e-26	up	yes	EPHX2
ENSG00000121039	-1.80409	5.37183e-46	9.14433e-44	down	yes	RDH10
ENSG00000121075	1.3083	0.0091171	0.0260439	up	yes	TBX4
ENSG00000121101	1.18832	0.0189996	0.0486088	up	yes	TEX14
ENSG00000121207	1.38408	0.00639103	0.0191475	up	yes	LRAT
ENSG00000121236	1.11458	4.01465e-11	5.29769e-10	up	yes	TRIM6
ENSG00000121318	-1.14592	0.00673045	0.0200139	down	yes	TAS2R10
ENSG00000121380	-1.24505	0.000241213	0.00107515	down	yes	BCL2L14
ENSG00000121481	1.3447	6.17577e-24	2.75993e-22	up	yes	RNF2
ENSG00000121690	1.83464	5.49547e-09	5.4823e-08	up	yes	DEPDC7
ENSG00000121797	1.17205	0.000238197	0.00106306	up	yes	CCRL2
ENSG00000121858	-3.16109	6.22903e-32	4.98455e-30	down	yes	TNFSF10
ENSG00000121895	-1.52683	5.31974e-15	1.0597e-13	down	yes	TMEM156
ENSG00000122035	-1.76713	3.33312e-18	9.01917e-17	down	yes	RASL11A
ENSG00000122224	-2.70997	6.25909e-29	3.93293e-27	down	yes	LY9
ENSG00000122254	-2.51846	6.34094e-07	4.68934e-06	down	yes	HS3ST2
ENSG00000122367	-4.16409	2.03963e-39	2.49622e-37	down	yes	LDB3
ENSG00000122420	-4.95677	1.28248e-34	1.21285e-32	down	yes	PTGFR
ENSG00000122507	1.00616	1.43655e-10	1.76738e-09	up	yes	BBS9
ENSG00000122512	1.23378	4.90011e-22	1.92495e-20	up	yes	PMS2
ENSG00000122550	1.32313	4.75843e-27	2.62064e-25	up	yes	KLHL7
ENSG00000122574	1.60705	0.000566973	0.00230544	up	yes	WIPF3
ENSG00000122591	2.27007	3.11583e-52	6.86399e-50	up	yes	FAM126A
ENSG00000122641	2.47237	2.53887e-83	1.39824e-80	up	yes	INHBA
ENSG00000122707	1.54873	5.08284e-08	4.42063e-07	up	yes	RECK
ENSG00000122735	1.38022	0.000167895	0.000776639	up	yes	DNAI1
ENSG00000122873	-1.46881	2.00896e-24	9.28832e-23	down	yes	CISD1
ENSG00000122877	1.44313	9.66522e-05	0.000467773	up	yes	EGR2
ENSG00000123080	-1.21726	5.24422e-07	3.93159e-06	down	yes	CDKN2C
ENSG00000123095	-1.9879	3.20778e-64	1.00109e-61	down	yes	BHLHE41
ENSG00000123201	-1.00881	9.72491e-05	0.000470297	down	yes	GUCY1B2
ENSG00000123358	1.21022	8.73857e-10	9.65937e-09	up	yes	NR4A1
ENSG00000123388	-1.19339	3.43334e-10	4.03067e-09	down	yes	HOXC11
ENSG00000123405	1.41131	7.60941e-10	8.50663e-09	up	yes	NFE2
ENSG00000123545	-1.10064	4.1692e-10	4.83395e-09	down	yes	NDUFAF4
ENSG00000123689	1.24026	0.0142362	0.0380982	up	yes	G0S2
ENSG00000123977	2.54796	3.95117e-08	3.49649e-07	up	yes	DAW1
ENSG00000124074	-1.74294	2.99078e-14	5.50662e-13	down	yes	ENKD1
ENSG00000124171	1.05298	5.55653e-13	8.94634e-12	up	yes	PARD6B
ENSG00000124212	-1.7173	1.82549e-09	1.93011e-08	down	yes	PTGIS
ENSG00000124215	-1.14704	2.41256e-05	0.000132479	down	yes	CDH26
ENSG00000124216	1.28439	8.38655e-09	8.17482e-08	up	yes	SNAI1
ENSG00000124243	1.70184	1.32394e-30	9.57175e-29	up	yes	BCAS4
ENSG00000124343	2.01586	2.55521e-05	0.000139494	up	yes	XG
ENSG00000124466	-1.04884	6.45972e-16	1.40977e-14	down	yes	LYPD3
ENSG00000124508	1.03352	2.85598e-09	2.93675e-08	up	yes	BTN2A2
ENSG00000124613	2.86537	4.19532e-14	7.61215e-13	up	yes	ZNF391
ENSG00000124635	1.05351	0.00160773	0.00580052	up	yes	HIST1H2BJ
ENSG00000124664	-4.18346	7.89783e-81	4.10797e-78	down	yes	SPDEF
ENSG00000124731	1.4531	0.00165536	0.00594832	up	yes	TREM1
ENSG00000124743	-1.25984	0.00133201	0.00490789	down	yes	KLHL31
ENSG00000124920	1.06173	3.1968e-08	2.87789e-07	up	yes	MYRF
ENSG00000125046	1.91919	1.8623e-14	3.49764e-13	up	yes	SSUH2
ENSG00000125257	-2.47882	1.08865e-87	6.17729e-85	down	yes	ABCC4
ENSG00000125266	1.896	4.20189e-51	9.04373e-49	up	yes	EFNB2
ENSG00000125354	1.50054	4.27167e-42	5.96917e-40	up	yes	2019-09-06
ENSG00000125375	-1.32519	3.328e-17	8.23208e-16	down	yes	ATP5S
ENSG00000125378	-4.25225	8.06068e-65	2.55824e-62	down	yes	BMP4
ENSG00000125384	2.06198	2.14148e-07	1.70682e-06	up	yes	PTGER2
ENSG00000125462	-1.27304	8.72165e-15	1.69412e-13	down	yes	C1orf61
ENSG00000125510	1.28547	0.00100645	0.00383903	up	yes	OPRL1
ENSG00000125538	1.40453	6.01517e-06	3.69534e-05	up	yes	IL1B
ENSG00000125657	-1.12323	1.70495e-07	1.37136e-06	down	yes	TNFSF9
ENSG00000125730	-2.03932	1.59338e-57	4.52061e-55	down	yes	C3
ENSG00000125772	-1.17572	2.05151e-10	2.47996e-09	down	yes	GPCPD1
ENSG00000125775	-2.67519	3.95971e-43	5.93164e-41	down	yes	SDCBP2
ENSG00000125812	-1.21421	1.8749e-16	4.32892e-15	down	yes	GZF1
ENSG00000125827	1.01844	1.2378e-09	1.34208e-08	up	yes	TMX4
ENSG00000125841	-2.92631	1.69404e-36	1.79214e-34	down	yes	NRSN2
ENSG00000125843	-1.04926	8.14185e-13	1.29091e-11	down	yes	AP5S1
ENSG00000125848	-1.38719	0.00250275	0.00852538	down	yes	FLRT3
ENSG00000125864	-1.2261	3.36789e-15	6.81035e-14	down	yes	BFSP1
ENSG00000125868	-1.37433	2.80994e-35	2.72622e-33	down	yes	DSTN
ENSG00000125871	-1.20414	1.096e-22	4.53039e-21	down	yes	MGME1
ENSG00000125885	-1.01705	2.58928e-09	2.68611e-08	down	yes	MCM8
ENSG00000125999	-3.08434	3.53186e-55	8.81787e-53	down	yes	BPIFB1
ENSG00000126106	-1.15198	3.37504e-09	3.44213e-08	down	yes	TMEM53
ENSG00000126351	1.59422	3.60412e-19	1.05779e-17	up	yes	THRA
ENSG00000126458	1.16574	2.35403e-07	1.8654e-06	up	yes	RRAS
ENSG00000126522	2.00166	1.63138e-29	1.07562e-27	up	yes	ASL
ENSG00000126583	2.14451	1.05935e-11	1.48698e-10	up	yes	PRKCG
ENSG00000126773	-1.12717	1.05243e-21	4.00546e-20	down	yes	PCNX4
ENSG00000126787	-1.33621	4.59191e-11	6.02126e-10	down	yes	DLGAP5
ENSG00000126790	-1.04766	9.5456e-13	1.50077e-11	down	yes	L3HYPDH
ENSG00000126803	-2.77689	3.43777e-93	2.29901e-90	down	yes	HSPA2
ENSG00000126804	-1.14523	5.32329e-27	2.92313e-25	down	yes	ZBTB1
ENSG00000126821	-1.1438	2.7781e-28	1.67266e-26	down	yes	SGPP1
ENSG00000126822	-1.10658	8.73031e-22	3.3499e-20	down	yes	PLEKHG3
ENSG00000126970	1.45107	1.14693e-21	4.33865e-20	up	yes	ZC4H2
ENSG00000127129	-1.88439	0.00014312	0.000671499	down	yes	EDN2
ENSG00000127364	-1.43957	0.00125611	0.0046557	down	yes	TAS2R4
ENSG00000127507	1.14165	6.55524e-10	7.35012e-09	up	yes	ADGRE2
ENSG00000127561	1.04288	1.03825e-06	7.40337e-06	up	yes	SYNGR3
ENSG00000127920	2.5493	4.96759e-17	1.21592e-15	up	yes	GNG11
ENSG00000127946	1.24136	1.49864e-31	1.13612e-29	up	yes	HIP1
ENSG00000128039	-1.15818	8.69095e-12	1.23011e-10	down	yes	SRD5A3
ENSG00000128262	1.25193	0.0136063	0.0366957	up	yes	POM121L9P
ENSG00000128266	1.41301	1.37328e-15	2.90233e-14	up	yes	GNAZ
ENSG00000128294	1.16618	4.91147e-10	5.61118e-09	up	yes	TPST2
ENSG00000128408	-1.44404	2.44123e-12	3.65697e-11	down	yes	RIBC2
ENSG00000128422	-2.01061	5.39173e-08	4.6645e-07	down	yes	KRT17
ENSG00000128482	1.11993	8.42148e-05	0.000411836	up	yes	RNF112
ENSG00000128512	1.01449	0.00344087	0.011266	up	yes	DOCK4
ENSG00000128594	-1.99731	5.71967e-06	3.53235e-05	down	yes	LRRC4
ENSG00000128596	1.03734	4.2924e-11	5.64829e-10	up	yes	CCDC136
ENSG00000128604	1.2629	1.02603e-10	1.29029e-09	up	yes	IRF5
ENSG00000128655	1.19043	0.018638	0.0478275	up	yes	PDE11A
ENSG00000128694	1.19762	4.41729e-08	3.88145e-07	up	yes	OSGEPL1
ENSG00000128872	1.26876	5.82854e-07	4.32578e-06	up	yes	TMOD2
ENSG00000129038	-2.47635	5.01226e-51	1.06653e-48	down	yes	LOXL1
ENSG00000129128	-1.378	7.52393e-25	3.58487e-23	down	yes	SPCS3
ENSG00000129295	-3.92037	7.50804e-24	3.33147e-22	down	yes	LRRC6
ENSG00000129514	-2.04228	1.17498e-35	1.18927e-33	down	yes	FOXA1
ENSG00000129534	-1.35099	1.09933e-24	5.18512e-23	down	yes	MIS18BP1
ENSG00000129538	-1.60873	9.46415e-05	0.000458753	down	yes	RNASE1
ENSG00000129654	-1.8057	7.933e-08	6.72151e-07	down	yes	FOXJ1
ENSG00000129757	1.84029	1.34583e-10	1.66671e-09	up	yes	CDKN1C
ENSG00000129946	1.24025	0.000911813	0.00352035	up	yes	SHC2
ENSG00000129951	2.33755	3.78376e-10	4.42541e-09	up	yes	PLPPR3
ENSG00000129990	1.06379	0.0139772	0.0375016	up	yes	SYT5
ENSG00000129993	1.58058	8.13482e-09	7.94184e-08	up	yes	CBFA2T3
ENSG00000130045	1.48643	7.09088e-05	0.00035182	up	yes	NXNL2
ENSG00000130193	-1.10722	6.18161e-18	1.628e-16	down	yes	THEM6
ENSG00000130203	3.04348	1.82184e-13	3.11828e-12	up	yes	APOE
ENSG00000130304	1.12063	3.21166e-16	7.18498e-15	up	yes	SLC27A1
ENSG00000130518	1.01942	1.29552e-06	9.045e-06	up	yes	KIAA1683
ENSG00000130540	1.33204	0.00694591	0.0205729	up	yes	SULT4A1
ENSG00000130600	2.21697	4.55324e-39	5.50061e-37	up	yes	H19
ENSG00000130612	-1.66657	0.00103185	0.0039279	down	yes	CYP2G1P
ENSG00000130635	1.09015	5.01053e-11	6.53814e-10	up	yes	COL5A1
ENSG00000130638	-1.20284	3.59718e-20	1.18378e-18	down	yes	ATXN10
ENSG00000130700	3.22529	2.27089e-14	4.23529e-13	up	yes	GATA5
ENSG00000130751	1.18262	0.000179208	0.000823679	up	yes	NPAS1
ENSG00000130775	3.21397	1.793e-16	4.15005e-15	up	yes	THEMIS2
ENSG00000130822	1.98851	5.48142e-05	0.000278912	up	yes	PNCK
ENSG00000130830	2.28865	7.22347e-32	5.70715e-30	up	yes	MPP1
ENSG00000130844	-1.05848	1.64122e-12	2.51695e-11	down	yes	ZNF331
ENSG00000130956	1.22017	1.51898e-09	1.62717e-08	up	yes	HABP4
ENSG00000130957	1.21709	0.00581998	0.0177173	up	yes	FBP2
ENSG00000130997	-2.13757	1.28352e-05	7.39961e-05	down	yes	POLN
ENSG00000131016	1.91696	2.77923e-53	6.34647e-51	up	yes	AKAP12
ENSG00000131050	-2.78948	8.43025e-10	9.34061e-09	down	yes	BPIFA2
ENSG00000131171	-3.71223	6.79685e-25	3.25502e-23	down	yes	SH3BGRL
ENSG00000131196	1.27964	3.27127e-07	2.53537e-06	up	yes	NFATC1
ENSG00000131389	-1.20759	2.08903e-27	1.18178e-25	down	yes	SLC6A6
ENSG00000131435	-4.43258	2.47713e-26	1.314e-24	down	yes	PDLIM4
ENSG00000131471	1.40878	0.00122739	0.00456371	up	yes	AOC3
ENSG00000131480	1.25159	0.000433758	0.00181297	up	yes	AOC2
ENSG00000131620	-1.04911	2.23637e-15	4.61698e-14	down	yes	ANO1
ENSG00000131650	1.196	1.51838e-10	1.86193e-09	up	yes	KREMEN2
ENSG00000131711	1.32625	1.70944e-13	2.94474e-12	up	yes	MAP1B
ENSG00000131781	-1.24147	1.41251e-10	1.74123e-09	down	yes	FMO5
ENSG00000131788	-1.0432	3.53727e-17	8.73817e-16	down	yes	PIAS3
ENSG00000131844	-1.06792	1.68194e-21	6.19967e-20	down	yes	MCCC2
ENSG00000131914	1.29603	0.00888343	0.0254579	up	yes	LIN28A
ENSG00000131969	-1.21461	0.00438231	0.0138847	down	yes	ABHD12B
ENSG00000132000	1.19066	0.000653941	0.00262375	up	yes	PODNL1
ENSG00000132182	-1.1813	1.11228e-19	3.45398e-18	down	yes	NUP210
ENSG00000132196	-1.01472	4.56206e-06	2.88013e-05	down	yes	HSD17B7
ENSG00000132434	-1.6975	4.39289e-33	3.72203e-31	down	yes	LANCL2
ENSG00000132563	3.00071	2.95493e-13	4.91832e-12	up	yes	REEP2
ENSG00000132570	-1.29482	1.51208e-08	1.42352e-07	down	yes	PCBD2
ENSG00000132646	-1.16287	0.000239743	0.00106911	down	yes	PCNA
ENSG00000132664	-1.36266	4.11884e-19	1.2032e-17	down	yes	POLR3F
ENSG00000132821	-2.25577	1.53664e-10	1.88062e-09	down	yes	VSTM2L
ENSG00000132846	1.06146	0.000192051	0.000875614	up	yes	ZBED3
ENSG00000132854	1.84899	1.29151e-05	7.44338e-05	up	yes	KANK4
ENSG00000132915	1.17268	0.0118401	0.0325751	up	yes	PDE6A
ENSG00000132970	2.15247	7.94294e-14	1.41246e-12	up	yes	WASF3
ENSG00000133067	-1.74072	2.93145e-10	3.46536e-09	down	yes	LGR6
ENSG00000133069	1.36558	1.91425e-08	1.77272e-07	up	yes	TMCC2
ENSG00000133083	1.53048	0.000285619	0.00124958	up	yes	DCLK1
ENSG00000133106	-1.06332	0.0170701	0.044387	down	yes	EPSTI1
ENSG00000133107	1.17327	8.20671e-05	0.000402069	up	yes	TRPC4
ENSG00000133134	1.70247	0.000650038	0.00261145	up	yes	BEX2
ENSG00000133138	1.08592	1.42085e-07	1.15777e-06	up	yes	TBC1D8B
ENSG00000133195	-1.45378	6.90756e-42	9.58105e-40	down	yes	SLC39A11
ENSG00000133313	-1.05856	4.24012e-24	1.91778e-22	down	yes	CNDP2
ENSG00000133328	-1.23285	5.43816e-07	4.06505e-06	down	yes	HRASLS2
ENSG00000133401	1.15586	0.00168685	0.00604986	up	yes	PDZD2
ENSG00000133424	-2.26956	2.32302e-11	3.15665e-10	down	yes	LARGE1
ENSG00000133488	1.71769	4.05453e-10	4.71267e-09	up	yes	SEC14L4
ENSG00000133619	2.30952	9.0979e-14	1.61171e-12	up	yes	KRBA1
ENSG00000133687	-1.70765	0.000768483	0.003032	down	yes	TMTC1
ENSG00000133710	-2.00449	7.76286e-05	0.000381621	down	yes	SPINK5
ENSG00000133739	1.51925	7.99985e-06	4.79812e-05	up	yes	LRRCC1
ENSG00000133812	1.02918	2.12655e-10	2.5657e-09	up	yes	SBF2
ENSG00000133874	1.10222	0.00229195	0.00789636	up	yes	RNF122
ENSG00000133935	-1.42151	9.07636e-24	3.98955e-22	down	yes	C14orf1
ENSG00000133962	-1.38545	0.00116039	0.00435086	down	yes	CATSPERB
ENSG00000133983	-2.1636	1.04526e-10	1.3127e-09	down	yes	COX16
ENSG00000134049	-1.30366	2.52604e-21	9.1845e-20	down	yes	IER3IP1
ENSG00000134107	1.34224	3.16062e-33	2.7024e-31	up	yes	BHLHE40
ENSG00000134108	1.00298	5.39501e-26	2.78296e-24	up	yes	ARL8B
ENSG00000134138	-1.21782	1.36511e-15	2.88832e-14	down	yes	MEIS2
ENSG00000134184	3.94797	7.08797e-42	9.75899e-40	up	yes	GSTM1
ENSG00000134202	-1.10416	5.83158e-29	3.68906e-27	down	yes	GSTM3
ENSG00000134258	3.35181	3.6416e-56	9.74127e-54	up	yes	VTCN1
ENSG00000134259	2.8564	1.54204e-33	1.34929e-31	up	yes	NGF
ENSG00000134330	1.09648	8.30875e-17	1.99208e-15	up	yes	IAH1
ENSG00000134339	-2.64159	3.0055e-17	7.47384e-16	down	yes	SAA2
ENSG00000134363	1.68327	0.000760034	0.00300309	up	yes	FST
ENSG00000134398	-2.29487	5.4608e-07	4.07872e-06	down	yes	ERN2
ENSG00000134531	1.60484	2.5598e-16	5.79593e-15	up	yes	EMP1
ENSG00000134533	-1.92109	4.68805e-09	4.71449e-08	down	yes	RERG
ENSG00000134538	-1.41539	0.00488082	0.0152373	down	yes	SLCO1B1
ENSG00000134571	1.47056	0.00349573	0.0114204	up	yes	MYBPC3
ENSG00000134765	1.74331	0.000591114	0.00239632	up	yes	DSC1
ENSG00000134775	-1.43633	0.000586493	0.0023781	down	yes	FHOD3
ENSG00000134802	-2.78551	5.94453e-38	6.91375e-36	down	yes	SLC43A3
ENSG00000134824	-1.87065	6.39027e-20	2.03846e-18	down	yes	FADS2
ENSG00000134827	-2.76974	2.41071e-11	3.27106e-10	down	yes	TCN1
ENSG00000135047	1.4906	1.91248e-22	7.76816e-21	up	yes	CTSL
ENSG00000135049	1.23151	6.88115e-14	1.22948e-12	up	yes	AGTPBP1
ENSG00000135063	1.78996	1.34116e-08	1.27091e-07	up	yes	FAM189A2
ENSG00000135074	1.89686	6.57366e-16	1.43297e-14	up	yes	ADAM19
ENSG00000135097	2.34566	2.43482e-06	1.62191e-05	up	yes	MSI1
ENSG00000135114	-2.13737	7.36127e-12	1.05141e-10	down	yes	OASL
ENSG00000135127	-1.89728	6.98675e-37	7.56225e-35	down	yes	BICDL1
ENSG00000135148	-1.30764	2.28033e-18	6.25169e-17	down	yes	TRAFD1
ENSG00000135218	-1.25773	0.00671196	0.0199621	down	yes	CD36
ENSG00000135362	-3.14747	3.31612e-37	3.65261e-35	down	yes	PRR5L
ENSG00000135374	-1.27129	1.01617e-09	1.11274e-08	down	yes	ELF5
ENSG00000135406	1.50571	0.00288226	0.00964618	up	yes	PRPH
ENSG00000135424	1.12476	0.008832	0.0253338	up	yes	ITGA7
ENSG00000135502	1.11901	0.0163006	0.0426893	up	yes	SLC26A10
ENSG00000135519	3.16327	6.39018e-21	2.25766e-19	up	yes	KCNH3
ENSG00000135535	-1.11005	1.97219e-19	5.96595e-18	down	yes	CD164
ENSG00000135549	-1.25892	3.59944e-07	2.7634e-06	down	yes	PKIB
ENSG00000135622	1.68123	7.04659e-19	1.98716e-17	up	yes	SEMA4F
ENSG00000135625	1.51281	0.00143547	0.00524678	up	yes	EGR4
ENSG00000135643	1.62197	3.88922e-16	8.65941e-15	up	yes	KCNMB4
ENSG00000135678	2.78374	3.87661e-25	1.8757e-23	up	yes	CPM
ENSG00000135821	-1.4124	1.21595e-29	8.10274e-28	down	yes	GLUL
ENSG00000135838	1.14391	3.87283e-10	4.52394e-09	up	yes	NPL
ENSG00000135902	1.65151	0.000958517	0.00367716	up	yes	CHRND
ENSG00000135905	-2.78361	3.30059e-73	1.34355e-70	down	yes	DOCK10
ENSG00000135917	3.57176	1.10813e-28	6.84812e-27	up	yes	SLC19A3
ENSG00000135919	-1.97767	1.56804e-109	1.54535e-106	down	yes	SERPINE2
ENSG00000135929	-1.14402	0.0175657	0.0454307	down	yes	CYP27A1
ENSG00000136014	2.19604	6.27683e-12	9.02023e-11	up	yes	USP44
ENSG00000136048	-1.06393	5.42844e-14	9.7738e-13	down	yes	DRAM1
ENSG00000136059	-2.37964	5.05261e-55	1.2287e-52	down	yes	VILL
ENSG00000136155	1.78655	3.94812e-17	9.71465e-16	up	yes	SCEL
ENSG00000136161	-1.1434	0.00126541	0.0046874	down	yes	RCBTB2
ENSG00000136167	-1.32869	1.44088e-08	1.36059e-07	down	yes	LCP1
ENSG00000136231	1.02144	2.77131e-16	6.25214e-15	up	yes	IGF2BP3
ENSG00000136235	2.74119	5.159e-18	1.37219e-16	up	yes	GPNMB
ENSG00000136237	1.2349	3.01309e-18	8.18869e-17	up	yes	RAPGEF5
ENSG00000136238	1.18451	1.02981e-34	9.88886e-33	up	yes	RAC1
ENSG00000136240	1.13914	6.33058e-34	5.64477e-32	up	yes	KDELR2
ENSG00000136244	2.67906	8.25073e-11	1.04813e-09	up	yes	IL6
ENSG00000136378	2.86404	1.17593e-31	9.09889e-30	up	yes	ADAMTS7
ENSG00000136425	1.52093	1.88593e-05	0.000105321	up	yes	CIB2
ENSG00000136449	3.10477	6.06644e-11	7.83407e-10	up	yes	MYCBPAP
ENSG00000136630	-2.05446	2.94543e-05	0.000158532	down	yes	HLX
ENSG00000136720	-1.14788	1.21485e-15	2.57915e-14	down	yes	HS6ST1
ENSG00000136754	-1.00735	3.02191e-22	1.20909e-20	down	yes	ABI1
ENSG00000136826	1.6115	3.39962e-06	2.20193e-05	up	yes	KLF4
ENSG00000136828	-1.06577	2.98242e-20	9.90175e-19	down	yes	RALGPS1
ENSG00000136842	-1.53141	1.62356e-13	2.80453e-12	down	yes	TMOD1
ENSG00000136848	-1.18236	3.48023e-20	1.14731e-18	down	yes	DAB2IP
ENSG00000136869	-6.72162	1.45224e-72	5.78579e-70	down	yes	TLR4
ENSG00000137038	1.02514	3.59351e-13	5.9349e-12	up	yes	TMEM261
ENSG00000137040	1.18694	1.9729e-17	4.95873e-16	up	yes	RANBP6
ENSG00000137101	2.01189	3.96003e-06	2.53423e-05	up	yes	CD72
ENSG00000137261	-1.49257	3.73824e-33	3.18175e-31	down	yes	KIAA0319
ENSG00000137267	1.97358	9.10607e-15	1.76513e-13	up	yes	TUBB2A
ENSG00000137285	1.58173	0.000723171	0.00287503	up	yes	TUBB2B
ENSG00000137434	1.08924	0.0118361	0.0325688	up	yes	C6orf52
ENSG00000137462	-2.32675	7.02537e-07	5.15883e-06	down	yes	TLR2
ENSG00000137474	2.16483	4.73445e-20	1.54178e-18	up	yes	MYO7A
ENSG00000137491	-5.181	5.35658e-37	5.83151e-35	down	yes	SLCO2B1
ENSG00000137501	-2.02363	2.90306e-55	7.34592e-53	down	yes	SYTL2
ENSG00000137628	-1.13607	1.67872e-12	2.56821e-11	down	yes	DDX60
ENSG00000137642	-1.13395	7.95065e-10	8.83536e-09	down	yes	SORL1
ENSG00000137648	-3.66761	6.94293e-98	5.00025e-95	down	yes	TMPRSS4
ENSG00000137691	1.9973	6.59771e-05	0.000329621	up	yes	C11orf70
ENSG00000137699	-1.8107	1.44828e-45	2.42134e-43	down	yes	TRIM29
ENSG00000137745	-3.92485	8.26477e-31	6.02171e-29	down	yes	MMP13
ENSG00000137752	1.2344	0.0107467	0.0300437	up	yes	CASP1
ENSG00000137809	-1.5527	0.00156833	0.00567038	down	yes	ITGA11
ENSG00000137834	-2.00558	1.0138e-17	2.62563e-16	down	yes	SMAD6
ENSG00000137868	-1.41153	4.86516e-26	2.52355e-24	down	yes	STRA6
ENSG00000137959	-3.29659	1.76316e-13	3.02891e-12	down	yes	IFI44L
ENSG00000137965	-4.1772	1.36776e-27	7.88041e-26	down	yes	IFI44
ENSG00000137968	-2.86222	1.85269e-11	2.53779e-10	down	yes	SLC44A5
ENSG00000137975	-1.21459	0.00165423	0.00594538	down	yes	CLCA2
ENSG00000138080	1.25485	0.000395299	0.00166974	up	yes	EMILIN1
ENSG00000138115	-1.66651	6.97795e-05	0.000346952	down	yes	CYP2C8
ENSG00000138207	-2.01779	1.08282e-09	1.18158e-08	down	yes	RBP4
ENSG00000138311	-1.65431	2.70932e-13	4.52157e-12	down	yes	ZNF365
ENSG00000138336	1.11694	0.00137816	0.00505506	up	yes	TET1
ENSG00000138696	-2.87244	4.31996e-34	3.94591e-32	down	yes	BMPR1B
ENSG00000138772	1.71083	1.14403e-20	3.9597e-19	up	yes	ANXA3
ENSG00000138795	-1.92337	8.56122e-06	5.11352e-05	down	yes	LEF1
ENSG00000138798	-1.74811	4.37191e-23	1.85633e-21	down	yes	EGF
ENSG00000139055	1.8667	6.09906e-20	1.95556e-18	up	yes	ERP27
ENSG00000139112	1.06133	1.24496e-12	1.9362e-11	up	yes	GABARAPL1
ENSG00000139174	1.25662	0.00034077	0.00146265	up	yes	PRICKLE1
ENSG00000139200	1.22614	0.00447422	0.0141351	up	yes	PIANP
ENSG00000139211	-1.58701	2.18815e-33	1.8969e-31	down	yes	AMIGO2
ENSG00000139438	-1.0472	0.000103176	0.000497164	down	yes	FAM222A
ENSG00000139445	-1.57602	4.45146e-08	3.90965e-07	down	yes	FOXN4
ENSG00000139597	2.17122	5.62587e-09	5.60343e-08	up	yes	N4BP2L1
ENSG00000139714	1.43091	9.14112e-12	1.28988e-10	up	yes	MORN3
ENSG00000139865	-2.3462	1.94846e-21	7.13992e-20	down	yes	TTC6
ENSG00000139926	-1.16834	5.897e-30	4.02998e-28	down	yes	FRMD6
ENSG00000139946	-2.60388	1.68369e-57	4.70553e-55	down	yes	PELI2
ENSG00000139974	-1.22504	3.85039e-11	5.09531e-10	down	yes	SLC38A6
ENSG00000139998	-1.2573	1.83052e-43	2.78671e-41	down	yes	RAB15
ENSG00000140006	-1.25892	8.0332e-15	1.56689e-13	down	yes	WDR89
ENSG00000140057	1.62461	2.43043e-05	0.000133421	up	yes	AK7
ENSG00000140092	3.07333	4.50209e-19	1.30903e-17	up	yes	FBLN5
ENSG00000140284	-1.59173	6.51658e-31	4.78522e-29	down	yes	SLC27A2
ENSG00000140297	-1.36366	0.0063153	0.0189662	down	yes	GCNT3
ENSG00000140332	-1.21411	4.50253e-25	2.17294e-23	down	yes	TLE3
ENSG00000140391	-1.08758	4.32273e-19	1.2608e-17	down	yes	TSPAN3
ENSG00000140519	1.822	2.46449e-07	1.94387e-06	up	yes	RHCG
ENSG00000140526	-1.86705	9.14375e-66	3.0038e-63	down	yes	ABHD2
ENSG00000140678	1.30405	0.00991689	0.0280631	up	yes	ITGAX
ENSG00000140682	-1.38572	0.00153638	0.00556562	down	yes	TGFB1I1
ENSG00000140859	1.14359	9.54344e-23	3.97113e-21	up	yes	KIFC3
ENSG00000140945	-1.92839	0.000146154	0.000685209	down	yes	CDH13
ENSG00000140961	-2.08355	1.65838e-24	7.68642e-23	down	yes	OSGIN1
ENSG00000141040	1.21814	0.0136588	0.0368	up	yes	ZNF287
ENSG00000141068	2.08314	5.16525e-37	5.6561e-35	up	yes	KSR1
ENSG00000141232	-1.33746	7.70393e-35	7.43588e-33	down	yes	TOB1
ENSG00000141448	1.77877	1.76865e-12	2.69471e-11	up	yes	GATA6
ENSG00000141504	1.06092	1.45938e-13	2.53026e-12	up	yes	SAT2
ENSG00000141505	1.4318	3.32633e-05	0.000176397	up	yes	ASGR1
ENSG00000141540	1.36389	0.000195468	0.000888816	up	yes	TTYH2
ENSG00000141574	1.13564	5.12106e-13	8.29513e-12	up	yes	SECTM1
ENSG00000141576	1.07904	0.00574333	0.0175296	up	yes	RNF157
ENSG00000141639	1.50439	0.00278476	0.00936843	up	yes	MAPK4
ENSG00000141655	-1.17631	9.88951e-11	1.24701e-09	down	yes	TNFRSF11A
ENSG00000141664	-1.26632	3.93469e-16	8.75024e-15	down	yes	ZCCHC2
ENSG00000141744	1.19197	0.0104887	0.0294454	up	yes	PNMT
ENSG00000141753	-3.24459	4.86513e-61	1.46935e-58	down	yes	IGFBP4
ENSG00000142082	1.12415	8.76476e-14	1.55417e-12	up	yes	SIRT3
ENSG00000142089	1.21202	8.99931e-32	7.08034e-30	up	yes	IFITM3
ENSG00000142156	2.1745	1.35223e-54	3.20512e-52	up	yes	COL6A1
ENSG00000142173	5.60668	2.06765e-130	3.5197e-127	up	yes	COL6A2
ENSG00000142303	1.80115	0.000357901	0.00152797	up	yes	ADAMTS10
ENSG00000142347	1.21995	1.70941e-06	1.1682e-05	up	yes	MYO1F
ENSG00000142459	1.3721	1.01908e-28	6.31866e-27	up	yes	EVI5L
ENSG00000142494	-1.29847	1.62332e-06	1.11507e-05	down	yes	SLC47A1
ENSG00000142549	-3.77231	3.28889e-41	4.36769e-39	down	yes	IGLON5
ENSG00000142552	2.41818	1.18062e-07	9.80794e-07	up	yes	RCN3
ENSG00000142609	1.65025	0.000116748	0.00055626	up	yes	CFAP74
ENSG00000142619	2.08875	4.19351e-32	3.39928e-30	up	yes	PADI3
ENSG00000143147	1.16921	5.81981e-10	6.57217e-09	up	yes	GPR161
ENSG00000143153	-1.60908	2.00627e-67	7.08818e-65	down	yes	ATP1B1
ENSG00000143248	-1.03953	6.00364e-05	0.000302793	down	yes	RGS5
ENSG00000143355	1.44614	0.000177949	0.000818092	up	yes	LHX9
ENSG00000143382	1.68331	4.84813e-33	4.07091e-31	up	yes	ADAMTSL4
ENSG00000143434	1.71012	8.32667e-13	1.31909e-11	up	yes	SEMA6C
ENSG00000143479	1.3431	1.9684e-05	0.00010967	up	yes	DYRK3
ENSG00000143512	-1.76206	1.72033e-47	3.15815e-45	down	yes	HHIPL2
ENSG00000143515	2.27245	2.94082e-06	1.92811e-05	up	yes	ATP8B2
ENSG00000143546	-2.02899	3.55316e-22	1.41259e-20	down	yes	S100A8
ENSG00000143631	-1.29479	0.0107021	0.0299446	down	yes	FLG
ENSG00000143653	1.86752	1.73182e-62	5.31611e-60	up	yes	SCCPDH
ENSG00000143702	1.18726	9.14624e-15	1.77108e-13	up	yes	CEP170
ENSG00000143753	1.01989	4.84842e-21	1.73588e-19	up	yes	DEGS1
ENSG00000143819	-1.33407	4.62417e-43	6.87203e-41	down	yes	EPHX1
ENSG00000143839	1.13923	0.000233447	0.00104427	up	yes	REN
ENSG00000143845	2.01821	1.40906e-32	1.16232e-30	up	yes	ETNK2
ENSG00000144199	1.60769	4.93445e-19	1.42369e-17	up	yes	FAHD2B
ENSG00000144230	1.84945	0.000271684	0.00119448	up	yes	GPR17
ENSG00000144362	-1.01487	0.00308617	0.0102535	down	yes	PHOSPHO2
ENSG00000144369	2.49415	3.44021e-26	1.80443e-24	up	yes	FAM171B
ENSG00000144460	-2.2129	1.19167e-05	6.92552e-05	down	yes	NYAP2
ENSG00000144476	-5.29493	5.64177e-47	1.00612e-44	down	yes	ACKR3
ENSG00000144485	1.25134	5.39313e-08	4.6645e-07	up	yes	HES6
ENSG00000144583	3.3538	5.71564e-33	4.75668e-31	up	yes	2019-03-04
ENSG00000144648	-1.1897	1.57158e-09	1.67584e-08	down	yes	ACKR2
ENSG00000144649	-1.16636	0.0180807	0.0465953	down	yes	FAM198A
ENSG00000144730	1.22449	2.74879e-10	3.26593e-09	up	yes	IL17RD
ENSG00000144802	-1.57124	1.43286e-31	1.09066e-29	down	yes	NFKBIZ
ENSG00000144810	-4.48192	1.15449e-43	1.77195e-41	down	yes	COL8A1
ENSG00000144815	-1.13532	8.10774e-20	2.55155e-18	down	yes	NXPE3
ENSG00000144821	1.37981	5.47902e-13	8.83675e-12	up	yes	MYH15
ENSG00000144847	-1.75988	0.000346089	0.00148329	down	yes	IGSF11
ENSG00000144935	3.03748	2.38894e-21	8.70291e-20	up	yes	TRPC1
ENSG00000145075	-1.07796	5.46927e-07	4.08342e-06	down	yes	CCDC39
ENSG00000145103	1.91879	7.76804e-07	5.66199e-06	up	yes	ILDR1
ENSG00000145113	-1.29018	4.11333e-23	1.7505e-21	down	yes	MUC4
ENSG00000145147	-1.57441	0.00157219	0.00568327	down	yes	SLIT2
ENSG00000145244	-1.41953	0.00427978	0.0135921	down	yes	CORIN
ENSG00000145287	1.79811	0.000131333	0.000619606	up	yes	PLAC8
ENSG00000145349	-1.34952	2.75578e-29	1.76719e-27	down	yes	CAMK2D
ENSG00000145358	2.20635	2.10934e-15	4.36436e-14	up	yes	DDIT4L
ENSG00000145362	1.4658	0.00239085	0.00819188	up	yes	ANK2
ENSG00000145506	1.62702	1.8558e-06	1.25905e-05	up	yes	NKD2
ENSG00000145569	1.10661	8.29018e-05	0.000405627	up	yes	FAM105A
ENSG00000145604	1.22098	6.34115e-16	1.38551e-14	up	yes	SKP2
ENSG00000145623	1.04023	2.07146e-25	1.01539e-23	up	yes	OSMR
ENSG00000145687	1.1674	1.12345e-07	9.34547e-07	up	yes	SSBP2
ENSG00000145703	-1.25486	0.0110332	0.0307116	down	yes	IQGAP2
ENSG00000145794	-1.31032	0.00872177	0.0250753	down	yes	MEGF10
ENSG00000145819	-1.2054	1.50777e-15	3.16513e-14	down	yes	ARHGAP26
ENSG00000145949	-1.09559	0.00660909	0.0197094	down	yes	MYLK4
ENSG00000146112	1.10097	2.82537e-16	6.36644e-15	up	yes	PPP1R18
ENSG00000146151	2.16953	3.24223e-12	4.78097e-11	up	yes	HMGCLL1
ENSG00000146233	-1.0407	4.46194e-05	0.000230546	down	yes	CYP39A1
ENSG00000146250	-1.58895	0.00144148	0.00526563	down	yes	PRSS35
ENSG00000146267	1.46364	3.01868e-05	0.000161962	up	yes	FAXC
ENSG00000146373	-1.03365	2.35492e-18	6.43734e-17	down	yes	RNF217
ENSG00000146376	-1.90916	1.42946e-27	8.2106e-26	down	yes	ARHGAP18
ENSG00000146411	-1.45208	3.373e-14	6.17394e-13	down	yes	SLC2A12
ENSG00000146530	1.99742	2.32311e-29	1.50001e-27	up	yes	VWDE
ENSG00000146540	1.04937	6.72918e-20	2.13928e-18	up	yes	C7orf50
ENSG00000146555	-1.70603	0.000142596	0.000669366	down	yes	SDK1
ENSG00000146592	2.55624	1.4639e-17	3.72945e-16	up	yes	CREB5
ENSG00000146674	1.87557	1.29498e-27	7.50727e-26	up	yes	IGFBP3
ENSG00000146834	-1.02553	2.30231e-12	3.46272e-11	down	yes	MEPCE
ENSG00000147010	1.01542	2.31242e-08	2.12463e-07	up	yes	SH3KBP1
ENSG00000147065	-3.06283	2.72945e-115	3.0064e-112	down	yes	MSN
ENSG00000147231	1.3947	0.00427465	0.0135804	up	yes	CXorf57
ENSG00000147234	-1.41608	0.000473761	0.00196005	down	yes	FRMPD3
ENSG00000147246	1.58475	0.00107152	0.00405583	up	yes	HTR2C
ENSG00000147255	-3.3622	3.8986e-34	3.61392e-32	down	yes	IGSF1
ENSG00000147383	-1.04307	8.32352e-11	1.05595e-09	down	yes	NSDHL
ENSG00000147488	1.33888	0.0077607	0.0226589	up	yes	ST18
ENSG00000147526	-1.01344	7.99262e-24	3.5381e-22	down	yes	TACC1
ENSG00000147592	-1.19028	6.16266e-09	6.11207e-08	down	yes	LACTB2
ENSG00000147606	-1.83475	0.000304118	0.00132095	down	yes	SLC26A7
ENSG00000147650	-1.52323	1.54734e-27	8.86053e-26	down	yes	LRP12
ENSG00000147679	-1.26369	4.41218e-16	9.76573e-15	down	yes	UTP23
ENSG00000147697	-2.05773	1.3816e-15	2.91335e-14	down	yes	GSDMC
ENSG00000147853	1.15468	2.11865e-19	6.36785e-18	up	yes	AK3
ENSG00000147854	1.09813	7.6327e-20	2.41016e-18	up	yes	UHRF2
ENSG00000147872	2.2916	1.08291e-43	1.67582e-41	up	yes	PLIN2
ENSG00000148225	1.15559	1.31286e-08	1.24685e-07	up	yes	WDR31
ENSG00000148426	1.73094	2.2378e-42	3.22329e-40	up	yes	PROSER2
ENSG00000148444	-1.23766	7.75283e-05	0.000381228	down	yes	COMMD3
ENSG00000148488	2.20346	1.10531e-06	7.81016e-06	up	yes	ST8SIA6
ENSG00000148606	-1.01942	2.49116e-16	5.66104e-15	down	yes	POLR3A
ENSG00000148719	-1.0571	2.9761e-20	9.89831e-19	down	yes	DNAJB12
ENSG00000148735	-6.72412	1.87594e-80	9.49376e-78	down	yes	PLEKHS1
ENSG00000148798	-1.46443	2.0259e-19	6.10868e-18	down	yes	INA
ENSG00000148803	1.17326	1.20457e-08	1.14845e-07	up	yes	FUOM
ENSG00000148848	-1.15604	2.67778e-09	2.76414e-08	down	yes	ADAM12
ENSG00000148935	-1.73744	0.00045162	0.00188049	down	yes	GAS2
ENSG00000148965	-1.29843	0.0105629	0.0296226	down	yes	SAA4
ENSG00000148985	1.01212	1.0968e-16	2.603e-15	up	yes	PGAP2
ENSG00000149054	1.66549	3.24263e-12	4.78097e-11	up	yes	ZNF215
ENSG00000149131	3.17626	5.2969e-15	1.05628e-13	up	yes	SERPING1
ENSG00000149218	1.07971	4.25171e-10	4.91136e-09	up	yes	ENDOD1
ENSG00000149294	-1.47433	0.00346114	0.0113244	down	yes	NCAM1
ENSG00000149435	-2.33403	1.26586e-06	8.85442e-06	down	yes	GGTLC1
ENSG00000149489	-1.15811	0.000141626	0.000665314	down	yes	ROM1
ENSG00000149926	1.09372	0.0132716	0.0359131	up	yes	FAM57B
ENSG00000149927	1.37349	0.0011629	0.00435941	up	yes	DOC2A
ENSG00000150510	2.15289	7.02592e-06	4.25348e-05	up	yes	FAM124A
ENSG00000150540	-1.24397	2.90433e-10	3.43982e-09	down	yes	HNMT
ENSG00000150630	-1.96517	1.19448e-21	4.49129e-20	down	yes	VEGFC
ENSG00000150636	-1.23682	0.00725025	0.021336	down	yes	CCDC102B
ENSG00000150667	-1.26868	0.00704673	0.0208452	down	yes	FSIP1
ENSG00000150722	1.10771	0.00117535	0.00439818	up	yes	PPP1R1C
ENSG00000150764	1.42887	8.7681e-06	5.22542e-05	up	yes	DIXDC1
ENSG00000150867	-1.25781	2.60537e-19	7.75605e-18	down	yes	PIP4K2A
ENSG00000150995	1.76669	3.58227e-14	6.53782e-13	up	yes	ITPR1
ENSG00000151006	1.16649	0.00544253	0.0167264	up	yes	PRSS53
ENSG00000151025	-1.44749	2.2422e-19	6.711e-18	down	yes	GPR158
ENSG00000151062	-1.77963	0.000414482	0.00174213	down	yes	CACNA2D4
ENSG00000151327	-1.11468	3.96442e-18	1.06965e-16	down	yes	FAM177A1
ENSG00000151338	-1.43014	1.15671e-21	4.35804e-20	down	yes	MIPOL1
ENSG00000151388	-1.37649	0.00454353	0.0143228	down	yes	ADAMTS12
ENSG00000151458	1.13185	3.90242e-20	1.28198e-18	up	yes	ANKRD50
ENSG00000151470	1.13684	2.29346e-13	3.8759e-12	up	yes	C4orf33
ENSG00000151491	-1.36852	6.7175e-29	4.20686e-27	down	yes	EPS8
ENSG00000151577	-1.99981	8.0535e-05	0.000395494	down	yes	DRD3
ENSG00000151651	-1.0552	2.45444e-10	2.94046e-09	down	yes	ADAM8
ENSG00000151689	2.03108	2.69706e-15	5.50736e-14	up	yes	INPP1
ENSG00000151692	2.46356	8.01797e-20	2.52755e-18	up	yes	RNF144A
ENSG00000151726	-1.21301	5.74501e-23	2.41742e-21	down	yes	ACSL1
ENSG00000151914	-1.08757	5.46355e-26	2.81057e-24	down	yes	DST
ENSG00000152076	1.47419	0.000230509	0.00103211	up	yes	CCDC74B
ENSG00000152217	-1.81947	4.15577e-18	1.11806e-16	down	yes	SETBP1
ENSG00000152229	-2.78659	4.75141e-09	4.77308e-08	down	yes	PSTPIP2
ENSG00000152284	1.01579	9.37609e-14	1.65473e-12	up	yes	TCF7L1
ENSG00000152377	-2.14694	1.71332e-17	4.31788e-16	down	yes	SPOCK1
ENSG00000152527	1.50043	2.50749e-12	3.75023e-11	up	yes	PLEKHH2
ENSG00000152580	-2.40664	5.39206e-12	7.79663e-11	down	yes	IGSF10
ENSG00000152642	-2.78734	2.15853e-67	7.4849e-65	down	yes	GPD1L
ENSG00000152766	-1.05012	4.45948e-08	3.91485e-07	down	yes	ANKRD22
ENSG00000152785	-1.01034	0.00331914	0.0109132	down	yes	BMP3
ENSG00000152894	-1.61205	5.42326e-40	7.00348e-38	down	yes	PTPRK
ENSG00000152926	1.34479	1.56409e-10	1.91172e-09	up	yes	ZNF117
ENSG00000152931	-1.71706	0.000628671	0.00253158	down	yes	PART1
ENSG00000153064	-2.89724	5.30651e-20	1.71023e-18	down	yes	BANK1
ENSG00000153071	1.54035	3.62899e-13	5.98704e-12	up	yes	DAB2
ENSG00000153132	1.42233	0.000182154	0.000835169	up	yes	CLGN
ENSG00000153208	2.51652	8.63245e-16	1.85583e-14	up	yes	MERTK
ENSG00000153234	-1.2211	3.60307e-06	2.32246e-05	down	yes	NR4A2
ENSG00000153563	1.99947	1.5575e-05	8.82695e-05	up	yes	CD8A
ENSG00000153790	2.26246	2.33454e-31	1.74857e-29	up	yes	C7orf31
ENSG00000153814	2.34414	5.04967e-22	1.9699e-20	up	yes	JAZF1
ENSG00000153823	-3.03727	1.43165e-13	2.4868e-12	down	yes	PID1
ENSG00000153993	1.20191	0.0064108	0.0191883	up	yes	SEMA3D
ENSG00000154001	-1.06433	1.23749e-22	5.10398e-21	down	yes	PPP2R5E
ENSG00000154040	-2.07441	5.81557e-31	4.28727e-29	down	yes	CABYR
ENSG00000154153	1.0342	9.32877e-07	6.71077e-06	up	yes	RETREG1
ENSG00000154198	-2.49097	2.85651e-07	2.23053e-06	down	yes	CYP4Z2P
ENSG00000154240	1.03404	0.000389355	0.00164639	up	yes	CEP112
ENSG00000154263	-1.65647	0.000918177	0.00353981	down	yes	ABCA10
ENSG00000154274	-1.36121	5.83395e-10	6.58076e-09	down	yes	C4orf19
ENSG00000154310	-1.95584	2.73574e-46	4.69969e-44	down	yes	TNIK
ENSG00000154342	-1.18896	0.00191961	0.00678329	down	yes	WNT3A
ENSG00000154511	-1.5449	1.8969e-35	1.84997e-33	down	yes	FAM69A
ENSG00000154589	-1.4769	0.00150696	0.00547496	down	yes	LY96
ENSG00000154639	-1.00401	2.06753e-13	3.51311e-12	down	yes	CXADR
ENSG00000154764	1.89248	1.0461e-14	2.01525e-13	up	yes	WNT7A
ENSG00000154822	-1.71868	0.000225618	0.00101336	down	yes	PLCL2
ENSG00000154930	-1.89433	7.2934e-24	3.24392e-22	down	yes	ACSS1
ENSG00000155016	1.81683	3.05836e-13	5.07692e-12	up	yes	CYP2U1
ENSG00000155115	-1.22471	1.28201e-20	4.41282e-19	down	yes	GTF3C6
ENSG00000155158	2.32778	3.037e-17	7.54215e-16	up	yes	TTC39B
ENSG00000155265	-1.16864	2.90293e-12	4.30042e-11	down	yes	GOLGA7B
ENSG00000155367	1.68119	7.5718e-07	5.5362e-06	up	yes	PPM1J
ENSG00000155465	-1.42418	6.53629e-09	6.47234e-08	down	yes	SLC7A7
ENSG00000155629	3.6433	4.6547e-34	4.21059e-32	up	yes	PIK3AP1
ENSG00000155792	-1.00103	0.000350074	0.00149832	down	yes	DEPTOR
ENSG00000155850	1.49774	7.25549e-29	4.52864e-27	up	yes	SLC26A2
ENSG00000155962	-1.75938	4.37314e-06	2.77489e-05	down	yes	CLIC2
ENSG00000155974	-1.01148	4.20944e-05	0.000218767	down	yes	GRIP1
ENSG00000156050	-1.87744	8.10981e-18	2.12386e-16	down	yes	FAM161B
ENSG00000156427	1.43251	0.00443702	0.0140296	up	yes	FGF18
ENSG00000156510	-1.11364	1.84702e-17	4.64857e-16	down	yes	HKDC1
ENSG00000156650	-1.71808	3.26035e-39	3.96429e-37	down	yes	KAT6B
ENSG00000156675	1.16331	3.38116e-16	7.53716e-15	up	yes	RAB11FIP1
ENSG00000156928	1.00863	3.66339e-13	6.03316e-12	up	yes	MALSU1
ENSG00000157064	-1.004	2.76394e-08	2.5075e-07	down	yes	NMNAT2
ENSG00000157111	-2.76312	1.53809e-30	1.10772e-28	down	yes	TMEM171
ENSG00000157168	-2.19239	2.75595e-06	1.81325e-05	down	yes	NRG1
ENSG00000157193	-1.99073	2.34158e-10	2.80884e-09	down	yes	LRP8
ENSG00000157214	1.36435	7.80676e-12	1.11165e-10	up	yes	STEAP2
ENSG00000157216	-1.08692	5.81987e-17	1.41345e-15	down	yes	SSBP3
ENSG00000157227	3.87888	2.61834e-76	1.19581e-73	up	yes	MMP14
ENSG00000157303	1.57176	5.32306e-10	6.05187e-09	up	yes	SUSD3
ENSG00000157502	-1.50087	0.0024647	0.00841414	down	yes	MUM1L1
ENSG00000157557	1.55777	6.48838e-23	2.71801e-21	up	yes	ETS2
ENSG00000157657	1.60876	2.6326e-06	1.7425e-05	up	yes	ZNF618
ENSG00000157778	1.26177	5.82175e-27	3.1782e-25	up	yes	PSMG3
ENSG00000157833	1.25197	5.86444e-10	6.6072e-09	up	yes	GAREM2
ENSG00000157851	4.32148	2.42005e-28	1.46652e-26	up	yes	DPYSL5
ENSG00000157873	-2.5363	1.0078e-14	1.94548e-13	down	yes	TNFRSF14
ENSG00000157927	1.78571	0.000223432	0.00100499	up	yes	RADIL
ENSG00000157954	1.04929	2.5526e-24	1.17151e-22	up	yes	WIPI2
ENSG00000158008	1.56876	0.0014809	0.00539176	up	yes	EXTL1
ENSG00000158014	2.79504	2.2966e-15	4.7361e-14	up	yes	SLC30A2
ENSG00000158055	-1.25729	7.68479e-10	8.57044e-09	down	yes	GRHL3
ENSG00000158079	1.38164	9.21849e-14	1.62999e-12	up	yes	PTPDC1
ENSG00000158122	1.00702	5.64234e-06	3.48919e-05	up	yes	AAED1
ENSG00000158163	1.31697	0.00157383	0.00568699	up	yes	DZIP1L
ENSG00000158186	2.42216	2.01438e-24	9.29044e-23	up	yes	MRAS
ENSG00000158246	1.49101	6.49119e-06	3.95534e-05	up	yes	FAM46B
ENSG00000158296	-2.17799	1.37215e-05	7.85973e-05	down	yes	SLC13A3
ENSG00000158301	4.44006	8.94541e-28	5.23446e-26	up	yes	GPRASP2
ENSG00000158315	-1.24673	9.84452e-09	9.51671e-08	down	yes	RHBDL2
ENSG00000158373	1.86929	1.0214e-18	2.85886e-17	up	yes	HIST1H2BD
ENSG00000158406	1.01046	0.000105334	0.000506386	up	yes	HIST1H4H
ENSG00000158428	2.3516	1.91689e-06	1.29534e-05	up	yes	CATIP
ENSG00000158887	-1.07658	0.0182414	0.0469578	down	yes	MPZ
ENSG00000158966	1.41673	1.4844e-05	8.43821e-05	up	yes	CACHD1
ENSG00000159184	3.13623	2.46332e-13	4.14799e-12	up	yes	HOXB13
ENSG00000159208	-1.13157	0.000930194	0.00358024	down	yes	CIART
ENSG00000159231	-1.02398	0.00450376	0.0142166	down	yes	CBR3
ENSG00000159247	1.32537	3.5692e-07	2.74244e-06	up	yes	TUBBP5
ENSG00000159339	-1.76333	1.86948e-13	3.19107e-12	down	yes	PADI4
ENSG00000159387	-1.19029	2.38612e-06	1.59344e-05	down	yes	IRX6
ENSG00000159403	-1.4909	1.52255e-26	8.12244e-25	down	yes	C1R
ENSG00000159423	-1.02574	2.12746e-07	1.69807e-06	down	yes	ALDH4A1
ENSG00000159433	1.41165	0.000429645	0.00179779	up	yes	STARD9
ENSG00000159556	1.17846	0.0054746	0.016808	up	yes	ISL2
ENSG00000159618	2.03815	4.38478e-06	2.78133e-05	up	yes	ADGRG5
ENSG00000159640	1.27196	0.00130764	0.00482759	up	yes	ACE
ENSG00000159648	1.44414	0.00447134	0.0141286	up	yes	TEPP
ENSG00000159733	-1.03081	9.62863e-14	1.69451e-12	down	yes	ZFYVE28
ENSG00000159753	1.57878	0.00183668	0.0065272	up	yes	CARMIL2
ENSG00000159899	-1.03998	2.02767e-05	0.000112799	down	yes	NPR2
ENSG00000159921	-1.81994	4.65296e-67	1.58412e-64	down	yes	GNE
ENSG00000160145	1.44855	1.42143e-08	1.34358e-07	up	yes	KALRN
ENSG00000160161	3.07171	1.37759e-14	2.6135e-13	up	yes	CILP2
ENSG00000160182	-2.40291	1.26575e-06	8.85442e-06	down	yes	TFF1
ENSG00000160211	-1.26364	1.05342e-24	4.98113e-23	down	yes	G6PD
ENSG00000160255	-1.11106	8.8565e-07	6.39328e-06	down	yes	ITGB2
ENSG00000160282	1.49949	0.000324711	0.00140033	up	yes	FTCD
ENSG00000160323	1.13893	0.000242991	0.00108256	up	yes	ADAMTS13
ENSG00000160326	-1.40381	2.04108e-12	3.07971e-11	down	yes	SLC2A6
ENSG00000160352	3.30622	1.41375e-11	1.95368e-10	up	yes	ZNF714
ENSG00000160360	1.68021	7.11001e-18	1.86987e-16	up	yes	GPSM1
ENSG00000160460	1.65379	6.94205e-07	5.10365e-06	up	yes	SPTBN4
ENSG00000160469	1.98158	2.65823e-20	8.92032e-19	up	yes	BRSK1
ENSG00000160539	1.43854	0.00366726	0.0119052	up	yes	PLPP7
ENSG00000160838	1.27062	0.00641587	0.0191974	up	yes	LRRC71
ENSG00000160867	1.38254	8.69749e-10	9.61964e-09	up	yes	FGFR4
ENSG00000160999	1.44712	1.66207e-08	1.55456e-07	up	yes	SH2B2
ENSG00000161082	2.07788	4.35644e-06	2.76523e-05	up	yes	CELF5
ENSG00000161509	-1.08693	0.00502956	0.0156521	down	yes	GRIN2C
ENSG00000161671	-1.09458	1.37706e-11	1.90862e-10	down	yes	EMC10
ENSG00000161682	2.06153	2.64591e-14	4.91062e-13	up	yes	FAM171A2
ENSG00000161798	-1.58589	0.00174049	0.0062196	down	yes	AQP5
ENSG00000161905	-1.21604	7.51466e-17	1.80632e-15	down	yes	ALOX15
ENSG00000162006	1.03335	0.0155687	0.0410654	up	yes	MSLNL
ENSG00000162009	-1.3576	0.00617581	0.0186429	down	yes	SSTR5
ENSG00000162039	1.34747	0.00147186	0.00536303	up	yes	MEIOB
ENSG00000162078	-1.86836	5.86649e-34	5.28125e-32	down	yes	ZG16B
ENSG00000162366	-1.94436	0.000124083	0.000588516	down	yes	PDZK1IP1
ENSG00000162390	-1.20205	2.505e-13	4.19929e-12	down	yes	ACOT11
ENSG00000162391	-1.39076	0.00022115	0.000995682	down	yes	FAM151A
ENSG00000162426	3.44222	1.44636e-23	6.25474e-22	up	yes	SLC45A1
ENSG00000162437	1.3693	5.47568e-19	1.56777e-17	up	yes	RAVER2
ENSG00000162572	1.35161	6.64989e-05	0.00033214	up	yes	SCNN1D
ENSG00000162650	-1.1168	1.67803e-07	1.35261e-06	down	yes	ATXN7L2
ENSG00000162746	1.20849	0.0028689	0.00960661	up	yes	FCRLB
ENSG00000162755	1.1014	1.08738e-06	7.69508e-06	up	yes	KLHDC9
ENSG00000162817	2.13756	1.86191e-58	5.36372e-56	up	yes	C1orf115
ENSG00000162949	-1.80697	1.59942e-08	1.49895e-07	down	yes	CAPN13
ENSG00000162975	1.18158	0.0184591	0.0474593	up	yes	KCNF1
ENSG00000163040	1.19537	0.00457701	0.0144211	up	yes	CCDC74A
ENSG00000163069	-1.78427	1.20468e-06	8.4644e-06	down	yes	SGCB
ENSG00000163082	3.09362	3.06301e-49	5.97447e-47	up	yes	SGPP2
ENSG00000163121	-4.10684	8.93947e-115	9.29954e-112	down	yes	NEURL3
ENSG00000163297	-1.18412	1.37165e-07	1.12207e-06	down	yes	ANTXR2
ENSG00000163347	-1.38847	4.42762e-23	1.87573e-21	down	yes	CLDN1
ENSG00000163395	2.95588	2.82509e-28	1.69009e-26	up	yes	IGFN1
ENSG00000163412	1.50372	1.7165e-10	2.08846e-09	up	yes	EIF4E3
ENSG00000163431	1.7932	1.82564e-07	1.46529e-06	up	yes	LMOD1
ENSG00000163449	1.84724	9.13462e-06	5.42485e-05	up	yes	TMEM169
ENSG00000163513	-1.70725	2.50483e-42	3.55326e-40	down	yes	TGFBR2
ENSG00000163520	1.25618	0.0115005	0.0318034	up	yes	FBLN2
ENSG00000163545	1.93475	1.90355e-41	2.56431e-39	up	yes	NUAK2
ENSG00000163565	-2.03146	3.79534e-05	0.000198902	down	yes	IFI16
ENSG00000163590	-1.80586	1.37496e-16	3.23852e-15	down	yes	PPM1L
ENSG00000163596	1.22658	0.00491093	0.0153237	up	yes	ICA1L
ENSG00000163638	2.42068	9.96437e-07	7.12692e-06	up	yes	ADAMTS9
ENSG00000163661	2.20957	7.83663e-07	5.70311e-06	up	yes	PTX3
ENSG00000163701	-1.34598	1.82443e-16	4.21758e-15	down	yes	IL17RE
ENSG00000163739	-2.65001	5.53937e-27	3.03289e-25	down	yes	CXCL1
ENSG00000163823	1.40429	0.0017125	0.0061301	up	yes	CCR1
ENSG00000163874	-1.0391	2.2306e-18	6.12435e-17	down	yes	ZC3H12A
ENSG00000163909	2.05371	2.59208e-08	2.36073e-07	up	yes	HEYL
ENSG00000163938	-1.04259	9.04227e-17	2.1569e-15	down	yes	GNL3
ENSG00000163939	-1.1672	2.14876e-16	4.90677e-15	down	yes	PBRM1
ENSG00000163959	-1.36365	1.02211e-06	7.30221e-06	down	yes	SLC51A
ENSG00000164011	1.16103	4.10168e-13	6.70777e-12	up	yes	ZNF691
ENSG00000164056	-1.0352	2.53803e-06	1.68587e-05	down	yes	SPRY1
ENSG00000164088	1.09154	1.29545e-06	9.045e-06	up	yes	PPM1M
ENSG00000164099	-2.75493	2.53732e-50	5.22102e-48	down	yes	PRSS12
ENSG00000164114	4.16028	3.12257e-19	9.26625e-18	up	yes	MAP9
ENSG00000164120	-7.60643	7.17577e-129	1.11972e-125	down	yes	HPGD
ENSG00000164176	-1.63126	0.000686789	0.00274203	down	yes	EDIL3
ENSG00000164211	4.13069	2.46359e-26	1.31053e-24	up	yes	STARD4
ENSG00000164236	2.19803	4.46892e-33	3.76939e-31	up	yes	ANKRD33B
ENSG00000164253	1.16095	2.6106e-12	3.8951e-11	up	yes	WDR41
ENSG00000164379	-1.74856	1.39722e-41	1.9097e-39	down	yes	FOXQ1
ENSG00000164403	-1.38346	1.75981e-21	6.47395e-20	down	yes	SHROOM1
ENSG00000164535	1.27453	1.03753e-17	2.67968e-16	up	yes	DAGLB
ENSG00000164542	1.64909	1.53385e-28	9.41686e-27	up	yes	KIAA0895
ENSG00000164574	-1.74052	3.36021e-34	3.13035e-32	down	yes	GALNT10
ENSG00000164610	1.15534	1.25905e-08	1.19856e-07	up	yes	RP9
ENSG00000164631	1.17294	2.46281e-20	8.32421e-19	up	yes	ZNF12
ENSG00000164638	2.7724	2.8874e-41	3.8619e-39	up	yes	SLC29A4
ENSG00000164647	-1.74371	9.77609e-14	1.71885e-12	down	yes	STEAP1
ENSG00000164649	1.37525	1.82563e-37	2.08445e-35	up	yes	CDCA7L
ENSG00000164651	1.63658	0.00106965	0.00405039	up	yes	SP8
ENSG00000164741	1.68374	9.44192e-31	6.85271e-29	up	yes	DLC1
ENSG00000164742	-3.12511	1.37313e-10	1.69715e-09	down	yes	ADCY1
ENSG00000164744	3.81343	1.778e-38	2.10715e-36	up	yes	SUN3
ENSG00000164825	2.04519	5.60101e-09	5.58163e-08	up	yes	DEFB1
ENSG00000164828	1.08451	1.09525e-29	7.35074e-28	up	yes	SUN1
ENSG00000164845	1.28721	3.00146e-05	0.000161269	up	yes	FAM86FP
ENSG00000164877	1.09444	6.31024e-19	1.79573e-17	up	yes	MICALL2
ENSG00000164920	1.11778	2.63253e-21	9.53464e-20	up	yes	OSR2
ENSG00000164934	-1.15266	7.62073e-21	2.68735e-19	down	yes	DCAF13
ENSG00000164938	-1.48903	5.56824e-25	2.67347e-23	down	yes	TP53INP1
ENSG00000164975	1.16411	9.02603e-15	1.75142e-13	up	yes	SNAPC3
ENSG00000164985	1.26695	1.6393e-28	1.00314e-26	up	yes	PSIP1
ENSG00000164989	1.13504	0.0012101	0.00450567	up	yes	CCDC171
ENSG00000165028	1.29549	0.00573231	0.0175004	up	yes	NIPSNAP3B
ENSG00000165030	1.2882	7.266e-20	2.29824e-18	up	yes	NFIL3
ENSG00000165061	-1.52683	1.36084e-07	1.11469e-06	down	yes	ZMAT4
ENSG00000165071	-1.45988	0.00362287	0.0117713	down	yes	TMEM71
ENSG00000165072	-2.10239	1.87155e-05	0.000104642	down	yes	MAMDC2
ENSG00000165092	-7.40891	0	0	down	yes	ALDH1A1
ENSG00000165113	1.04206	0.000157883	0.000735045	up	yes	GKAP1
ENSG00000165171	1.02995	0.00176927	0.00631281	up	yes	METTL27
ENSG00000165197	-1.28137	0.000575763	0.00233915	down	yes	VEGFD
ENSG00000165240	-1.1272	4.97296e-24	2.23843e-22	down	yes	ATP7A
ENSG00000165309	-1.14094	0.000324939	0.00140099	down	yes	ARMC3
ENSG00000165424	-2.55919	4.03514e-65	1.30273e-62	down	yes	ZCCHC24
ENSG00000165474	1.1902	4.04534e-13	6.62142e-12	up	yes	GJB2
ENSG00000165475	1.54405	2.4944e-20	8.41578e-19	up	yes	CRYL1
ENSG00000165506	-1.08918	8.74602e-12	1.23693e-10	down	yes	DNAAF2
ENSG00000165516	-1.13856	3.86679e-19	1.13134e-17	down	yes	KLHDC2
ENSG00000165521	-1.98734	3.50963e-07	2.70555e-06	down	yes	EML5
ENSG00000165525	-1.3381	3.08303e-21	1.11447e-19	down	yes	NEMF
ENSG00000165527	-1.03532	7.50807e-25	3.58487e-23	down	yes	ARF6
ENSG00000165626	1.28647	8.68393e-18	2.26788e-16	up	yes	BEND7
ENSG00000165675	-1.05716	9.93113e-18	2.58638e-16	down	yes	ENOX2
ENSG00000165752	1.03676	1.1189e-05	6.53708e-05	up	yes	STK32C
ENSG00000165794	-1.48055	0.00188828	0.00668749	down	yes	SLC39A2
ENSG00000165821	5.18098	5.16867e-33	4.32068e-31	up	yes	SALL2
ENSG00000165895	-1.19635	3.92569e-15	7.87872e-14	down	yes	ARHGAP42
ENSG00000165912	1.05245	7.35602e-13	1.16928e-11	up	yes	PACSIN3
ENSG00000165914	1.16148	1.27519e-14	2.43838e-13	up	yes	TTC7B
ENSG00000165949	-1.22281	0.015382	0.040682	down	yes	IFI27
ENSG00000166073	2.02171	1.05791e-11	1.48607e-10	up	yes	GPR176
ENSG00000166123	1.06527	0.00909128	0.025986	up	yes	GPT2
ENSG00000166126	1.1179	1.64483e-11	2.26467e-10	up	yes	AMN
ENSG00000166165	1.8775	1.06532e-50	2.21645e-48	up	yes	CKB
ENSG00000166224	-1.1159	1.28202e-23	5.5698e-22	down	yes	SGPL1
ENSG00000166250	3.62875	2.26188e-42	3.23311e-40	up	yes	CLMP
ENSG00000166289	-2.17922	1.03514e-26	5.56983e-25	down	yes	PLEKHF1
ENSG00000166313	2.30802	4.47152e-08	3.92358e-07	up	yes	APBB1
ENSG00000166387	1.65702	3.43743e-14	6.28572e-13	up	yes	PPFIBP2
ENSG00000166401	-1.74324	7.05533e-20	2.23538e-18	down	yes	SERPINB8
ENSG00000166432	1.22456	0.0159226	0.0418516	up	yes	ZMAT1
ENSG00000166446	-6.54677	1.06432e-74	4.74511e-72	down	yes	CDYL2
ENSG00000166452	1.1949	2.55188e-17	6.3627e-16	up	yes	AKIP1
ENSG00000166482	-1.07405	0.0159573	0.041937	down	yes	MFAP4
ENSG00000166546	2.16885	2.09123e-14	3.91191e-13	up	yes	BEAN1
ENSG00000166562	-1.16408	2.11091e-16	4.83212e-15	down	yes	SEC11C
ENSG00000166669	-1.14575	0.0193181	0.0492957	down	yes	ATF7IP2
ENSG00000166780	-1.44211	4.30477e-06	2.73614e-05	down	yes	C16orf45
ENSG00000166793	1.62723	0.000474809	0.00196395	up	yes	YPEL4
ENSG00000166796	1.33671	0.000594552	0.00240817	up	yes	LDHC
ENSG00000166825	2.10983	6.30702e-06	3.85566e-05	up	yes	ANPEP
ENSG00000166828	-1.61605	1.25037e-05	7.22631e-05	down	yes	SCNN1G
ENSG00000166831	1.88205	9.03794e-08	7.59584e-07	up	yes	RBPMS2
ENSG00000166920	1.11045	0.0166949	0.0435515	up	yes	C15orf48
ENSG00000166923	2.27307	1.58941e-08	1.49032e-07	up	yes	GREM1
ENSG00000166979	1.5041	0.00235098	0.00807893	up	yes	EVA1C
ENSG00000167037	1.40646	2.58039e-13	4.31794e-12	up	yes	SGSM1
ENSG00000167100	1.46523	0.00264483	0.00894267	up	yes	SAMD14
ENSG00000167103	1.2184	0.0136504	0.0367934	up	yes	PIP5KL1
ENSG00000167105	-2.06525	2.04458e-37	2.30632e-35	down	yes	TMEM92
ENSG00000167123	1.00234	1.00368e-17	2.60665e-16	up	yes	CERCAM
ENSG00000167183	-1.23684	1.79914e-13	3.08506e-12	down	yes	PRR15L
ENSG00000167216	-1.2022	0.0041005	0.0131072	down	yes	KATNAL2
ENSG00000167286	-1.74448	0.000593661	0.0024056	down	yes	CD3D
ENSG00000167363	1.14033	5.48378e-12	7.92314e-11	up	yes	FN3K
ENSG00000167552	1.51608	1.2314e-06	8.63274e-06	up	yes	TUBA1A
ENSG00000167555	-4.94871	3.15879e-29	2.01872e-27	down	yes	ZNF528
ENSG00000167580	-1.79377	0.000376819	0.00159903	down	yes	AQP2
ENSG00000167601	1.23913	5.14695e-11	6.70679e-10	up	yes	AXL
ENSG00000167617	2.34461	1.03389e-17	2.67399e-16	up	yes	CDC42EP5
ENSG00000167619	-1.3777	0.00666385	0.0198379	down	yes	TMEM145
ENSG00000167653	-3.14211	5.7132e-117	6.68623e-114	down	yes	PSCA
ENSG00000167656	-1.89534	9.1094e-36	9.27029e-34	down	yes	LY6D
ENSG00000167680	1.49507	2.00702e-16	4.61123e-15	up	yes	SEMA6B
ENSG00000167703	-1.15774	2.0407e-10	2.46848e-09	down	yes	SLC43A2
ENSG00000167771	1.54355	3.54401e-07	2.72697e-06	up	yes	RCOR2
ENSG00000167912	-2.53071	5.57828e-07	4.15983e-06	down	yes	AC090152.1
ENSG00000167971	1.56057	1.19057e-05	6.92126e-05	up	yes	CASKIN1
ENSG00000167994	1.30593	2.65347e-06	1.75508e-05	up	yes	RAB3IL1
ENSG00000168032	1.47553	0.00023852	0.00106391	up	yes	ENTPD3
ENSG00000168062	1.06985	0.0158966	0.0418068	up	yes	BATF2
ENSG00000168065	1.41024	0.00356174	0.0116049	up	yes	SLC22A11
ENSG00000168175	-1.40206	1.38537e-44	2.25574e-42	down	yes	MAPK1IP1L
ENSG00000168209	1.3286	0.003494	0.01142	up	yes	DDIT4
ENSG00000168243	2.72812	5.55558e-128	8.00217e-125	up	yes	GNG4
ENSG00000168306	-1.62409	7.4383e-11	9.50732e-10	down	yes	ACOX2
ENSG00000168461	1.01403	2.44435e-25	1.19194e-23	up	yes	RAB31
ENSG00000168481	1.3943	0.00604711	0.0182987	up	yes	LGI3
ENSG00000168491	1.3962	0.000420731	0.00176602	up	yes	CCDC110
ENSG00000168505	1.65268	0.000959951	0.00367978	up	yes	GBX2
ENSG00000168528	-1.44202	3.53193e-19	1.03986e-17	down	yes	SERINC2
ENSG00000168589	-1.41698	0.005195	0.016092	down	yes	DYNLRB2
ENSG00000168646	-3.6682	1.16135e-24	5.4639e-23	down	yes	AXIN2
ENSG00000168685	-1.32464	0.00102985	0.0039211	down	yes	IL7R
ENSG00000168702	-1.8931	0.000193934	0.000882696	down	yes	LRP1B
ENSG00000168743	-3.59902	2.43089e-81	1.30053e-78	down	yes	NPNT
ENSG00000168765	-1.13243	1.09536e-17	2.82516e-16	down	yes	GSTM4
ENSG00000168779	1.58427	2.25988e-09	2.36404e-08	up	yes	SHOX2
ENSG00000168843	-2.02931	1.35669e-24	6.33519e-23	down	yes	FSTL5
ENSG00000168917	1.16705	2.38253e-06	1.59218e-05	up	yes	SLC35G2
ENSG00000168918	1.06766	0.0169411	0.0440954	up	yes	INPP5D
ENSG00000169026	-1.8384	4.73737e-08	4.14327e-07	down	yes	MFSD7
ENSG00000169067	1.46167	0.00103485	0.00393681	up	yes	ACTBL2
ENSG00000169071	4.85295	1.04881e-39	1.32696e-37	up	yes	ROR2
ENSG00000169083	-1.6798	1.35254e-05	7.76166e-05	down	yes	AR
ENSG00000169116	-3.63176	5.9066e-45	9.70186e-43	down	yes	PARM1
ENSG00000169136	-1.4231	2.22229e-24	1.02242e-22	down	yes	ATF5
ENSG00000169169	2.17287	2.90565e-07	2.26607e-06	up	yes	CPT1C
ENSG00000169174	-3.63635	4.19295e-22	1.65989e-20	down	yes	PCSK9
ENSG00000169193	1.67899	3.74202e-19	1.09655e-17	up	yes	CCDC126
ENSG00000169255	-1.37861	1.16907e-09	1.27293e-08	down	yes	B3GALNT1
ENSG00000169297	-2.9339	5.93234e-56	1.56455e-53	down	yes	NR0B1
ENSG00000169418	1.5289	0.00204269	0.00715211	up	yes	NPR1
ENSG00000169429	-1.37267	2.60138e-11	3.51449e-10	down	yes	CXCL8
ENSG00000169474	-1.48799	0.000103003	0.000496455	down	yes	SPRR1A
ENSG00000169550	1.32554	0.0023214	0.00799214	up	yes	MUC15
ENSG00000169554	2.30005	1.25212e-06	8.77142e-06	up	yes	ZEB2
ENSG00000169604	-1.5459	8.80311e-25	4.17312e-23	down	yes	ANTXR1
ENSG00000169635	1.10365	1.42305e-21	5.29752e-20	up	yes	HIC2
ENSG00000169710	-1.05894	0.00075953	0.00300173	down	yes	FASN
ENSG00000169855	-4.46906	5.78318e-30	3.99594e-28	down	yes	ROBO1
ENSG00000169860	1.27555	0.0116379	0.0321131	up	yes	P2RY1
ENSG00000169891	1.07305	4.36916e-10	5.03462e-09	up	yes	REPS2
ENSG00000169902	1.43902	5.79096e-15	1.15085e-13	up	yes	TPST1
ENSG00000169908	-1.06718	7.77236e-12	1.10759e-10	down	yes	TM4SF1
ENSG00000169991	-1.52432	1.64279e-19	5.04281e-18	down	yes	IFFO2
ENSG00000170004	-1.04203	6.28549e-20	2.01134e-18	down	yes	CHD3
ENSG00000170017	-2.03888	3.10409e-90	1.93747e-87	down	yes	ALCAM
ENSG00000170085	1.96612	1.52669e-35	1.51255e-33	up	yes	SIMC1
ENSG00000170191	-1.29408	1.63161e-16	3.78117e-15	down	yes	NANP
ENSG00000170231	1.95071	1.4651e-05	8.34614e-05	up	yes	FABP6
ENSG00000170271	-1.06274	4.26111e-06	2.70932e-05	down	yes	FAXDC2
ENSG00000170298	-3.2689	7.89369e-34	6.97214e-32	down	yes	LGALS9B
ENSG00000170345	1.2394	7.68203e-16	1.66296e-14	up	yes	FOS
ENSG00000170381	-2.60488	3.27872e-15	6.63718e-14	down	yes	SEMA3E
ENSG00000170390	-1.55109	0.000281605	0.00123404	down	yes	DCLK2
ENSG00000170456	2.05085	3.68064e-38	4.33459e-36	up	yes	DENND5B
ENSG00000170458	-1.03306	0.0011195	0.00421444	down	yes	CD14
ENSG00000170468	-1.23459	1.28428e-09	1.38926e-08	down	yes	RIOX1
ENSG00000170477	-4.03454	4.42886e-72	1.72772e-69	down	yes	KRT4
ENSG00000170498	1.01754	0.00300249	0.00999494	up	yes	KISS1
ENSG00000170500	1.10131	1.70236e-14	3.20369e-13	up	yes	LONRF2
ENSG00000170525	-1.23823	4.54712e-22	1.79252e-20	down	yes	PFKFB3
ENSG00000170558	1.12145	1.19094e-09	1.29503e-08	up	yes	CDH2
ENSG00000170571	-1.29535	0.00941651	0.0268133	down	yes	EMB
ENSG00000170577	-4.20896	5.40594e-43	7.97057e-41	down	yes	SIX2
ENSG00000170647	-1.34545	7.22713e-15	1.42151e-13	down	yes	TMEM133
ENSG00000170683	1.38152	0.00345696	0.0113127	up	yes	OR10A3
ENSG00000170689	2.3305	1.37366e-06	9.55135e-06	up	yes	HOXB9
ENSG00000170802	1.24098	5.71786e-17	1.39048e-15	up	yes	FOXN2
ENSG00000170909	1.77282	5.03258e-05	0.000257896	up	yes	OSCAR
ENSG00000170915	1.38496	5.05897e-09	5.06844e-08	up	yes	PAQR8
ENSG00000170917	1.39874	1.31385e-06	9.16952e-06	up	yes	NUDT6
ENSG00000170949	-5.11968	6.61582e-32	5.27154e-30	down	yes	ZNF160
ENSG00000170955	1.18242	0.000342417	0.0014689	up	yes	CAVIN3
ENSG00000170965	1.41687	0.000322568	0.00139237	up	yes	PLAC1
ENSG00000171004	-1.28406	6.64435e-19	1.87939e-17	down	yes	HS6ST2
ENSG00000171016	1.14547	1.46851e-06	1.01694e-05	up	yes	PYGO1
ENSG00000171017	1.16402	0.00034982	0.00149826	up	yes	LRRC8E
ENSG00000171056	-1.66823	2.25172e-07	1.78886e-06	down	yes	SOX7
ENSG00000171119	1.26115	0.00135106	0.00497222	up	yes	NRTN
ENSG00000171208	-1.19291	2.6815e-08	2.43507e-07	down	yes	NETO2
ENSG00000171236	-1.23084	1.61117e-21	5.95052e-20	down	yes	LRG1
ENSG00000171246	-1.08395	1.1964e-10	1.4955e-09	down	yes	NPTX1
ENSG00000171295	-3.6591	8.18459e-16	1.76563e-14	down	yes	ZNF440
ENSG00000171303	1.64427	0.000245738	0.00109324	up	yes	KCNK3
ENSG00000171401	-1.46743	1.12865e-05	6.58791e-05	down	yes	KRT13
ENSG00000171444	1.50591	2.63688e-12	3.93118e-11	up	yes	MCC
ENSG00000171488	-1.6288	2.38121e-15	4.89981e-14	down	yes	LRRC8C
ENSG00000171497	-1.08053	4.71339e-19	1.36412e-17	down	yes	PPID
ENSG00000171503	-1.13532	1.30527e-14	2.48386e-13	down	yes	ETFDH
ENSG00000171631	-1.68493	9.47304e-21	3.30938e-19	down	yes	P2RY6
ENSG00000171658	-1.48551	2.18206e-34	2.04295e-32	down	yes	NMRAL2P
ENSG00000171680	1.3212	9.28424e-09	8.99831e-08	up	yes	PLEKHG5
ENSG00000171798	1.2543	5.1944e-06	3.2357e-05	up	yes	KNDC1
ENSG00000171877	1.12516	4.89911e-06	3.06809e-05	up	yes	FRMD5
ENSG00000171903	-1.34567	1.33738e-35	1.33917e-33	down	yes	CYP4F11
ENSG00000171914	1.26571	4.20454e-07	3.19781e-06	up	yes	TLN2
ENSG00000171916	-2.92724	6.66759e-12	9.5671e-11	down	yes	LGALS9C
ENSG00000171984	-1.87585	2.84555e-18	7.74461e-17	down	yes	C20orf196
ENSG00000172031	2.66276	1.59251e-17	4.05159e-16	up	yes	EPHX4
ENSG00000172139	-1.32294	0.00382509	0.0123406	down	yes	SLC9C1
ENSG00000172159	-3.52191	3.25329e-19	9.62368e-18	down	yes	FRMD3
ENSG00000172197	-1.07898	3.00538e-05	0.000161387	down	yes	MBOAT1
ENSG00000172243	-1.40618	7.89294e-06	4.73828e-05	down	yes	CLEC7A
ENSG00000172264	-1.82637	1.6741e-10	2.03953e-09	down	yes	MACROD2
ENSG00000172345	1.38218	6.00989e-05	0.000303003	up	yes	STARD5
ENSG00000172476	1.19278	0.000308733	0.00133882	up	yes	RAB40A
ENSG00000172482	-1.28747	0.000269844	0.00118723	down	yes	AGXT
ENSG00000172508	1.14862	0.0135397	0.0365319	up	yes	CARNS1
ENSG00000172551	-2.41762	1.83076e-06	1.24432e-05	down	yes	MUCL1
ENSG00000172602	-3.01838	4.17301e-34	3.83038e-32	down	yes	RND1
ENSG00000172748	-1.208	0.00032309	0.00139398	down	yes	ZNF596
ENSG00000172794	-2.73194	3.74313e-08	3.32811e-07	down	yes	RAB37
ENSG00000172824	1.05586	0.000154512	0.000721506	up	yes	CES4A
ENSG00000172893	-1.04828	1.71078e-08	1.59614e-07	down	yes	DHCR7
ENSG00000172915	-1.01433	8.00436e-15	1.5629e-13	down	yes	NBEA
ENSG00000172965	1.21351	6.52693e-17	1.57699e-15	up	yes	MIR4435-2HG
ENSG00000173041	-2.2479	8.48498e-06	5.07122e-05	down	yes	ZNF680
ENSG00000173110	1.19438	0.0173278	0.0449458	up	yes	HSPA6
ENSG00000173156	1.02566	2.47295e-13	4.15674e-12	up	yes	RHOD
ENSG00000173157	1.50086	2.78704e-05	0.000150874	up	yes	ADAMTS20
ENSG00000173212	-1.69495	0.000156523	0.000729805	down	yes	MAB21L3
ENSG00000173237	-1.60075	0.000390397	0.00165016	down	yes	C11orf86
ENSG00000173239	-1.67083	4.98659e-05	0.000255749	down	yes	LIPM
ENSG00000173262	3.04256	2.11826e-11	2.88889e-10	up	yes	SLC2A14
ENSG00000173295	1.0704	1.59921e-05	9.03596e-05	up	yes	FAM86B3P
ENSG00000173391	1.55508	1.97265e-21	7.21e-20	up	yes	OLR1
ENSG00000173432	-2.7252	2.81217e-20	9.42002e-19	down	yes	SAA1
ENSG00000173641	1.58143	0.00162841	0.00586496	up	yes	HSPB7
ENSG00000173705	-1.07098	6.10307e-06	3.74075e-05	down	yes	SUSD5
ENSG00000173805	2.02615	1.34763e-15	2.85457e-14	up	yes	HAP1
ENSG00000173947	1.6924	0.000181958	0.000834474	up	yes	PIFO
ENSG00000173960	1.04251	9.94653e-19	2.79234e-17	up	yes	UBXN2A
ENSG00000174007	1.28029	8.35226e-12	1.18482e-10	up	yes	CEP19
ENSG00000174099	1.87833	2.41385e-09	2.51527e-08	up	yes	MSRB3
ENSG00000174125	-1.53853	1.00345e-10	1.26275e-09	down	yes	TLR1
ENSG00000174255	-2.57097	3.58811e-07	2.75584e-06	down	yes	ZNF80
ENSG00000174332	-1.86788	8.25082e-05	0.00040393	down	yes	GLIS1
ENSG00000174370	-1.19954	0.00234881	0.00807445	down	yes	C11orf45
ENSG00000174500	-1.05342	6.24269e-05	0.000313726	down	yes	GCSAM
ENSG00000174564	1.40405	2.3859e-06	1.59344e-05	up	yes	IL20RB
ENSG00000174652	1.44446	7.36975e-16	1.59721e-14	up	yes	ZNF266
ENSG00000174672	1.43233	1.7368e-13	2.98911e-12	up	yes	BRSK2
ENSG00000174749	1.3258	2.34923e-17	5.88094e-16	up	yes	C4orf32
ENSG00000174827	-1.81422	1.48335e-12	2.28231e-11	down	yes	PDZK1
ENSG00000174885	2.00607	6.52302e-05	0.0003265	up	yes	NLRP6
ENSG00000174939	1.39015	1.60949e-10	1.96593e-09	up	yes	ASPHD1
ENSG00000174945	1.66522	3.27468e-05	0.000174047	up	yes	AMZ1
ENSG00000174950	1.5469	0.00205558	0.00718782	up	yes	CD164L2
ENSG00000174992	-2.41848	3.07894e-15	6.24628e-14	down	yes	ZG16
ENSG00000175147	-1.45094	0.000494363	0.00203315	down	yes	TMEM51-AS1
ENSG00000175175	1.93651	2.61641e-06	1.73363e-05	up	yes	PPM1E
ENSG00000175197	1.36754	0.00253134	0.00860868	up	yes	DDIT3
ENSG00000175305	-1.51417	6.24444e-11	8.05284e-10	down	yes	CCNE2
ENSG00000175352	2.0733	2.65461e-06	1.75521e-05	up	yes	NRIP3
ENSG00000175414	2.02252	3.98367e-06	2.54762e-05	up	yes	ARL10
ENSG00000175445	2.17066	8.79404e-10	9.71495e-09	up	yes	LPL
ENSG00000175463	1.37087	0.000532625	0.0021776	up	yes	TBC1D10C
ENSG00000175564	-1.45842	3.58982e-06	2.31472e-05	down	yes	UCP3
ENSG00000175697	1.20382	2.08776e-05	0.000115832	up	yes	GPR156
ENSG00000175806	-1.31136	2.23205e-10	2.68434e-09	down	yes	MSRA
ENSG00000175874	1.48071	1.50608e-08	1.41858e-07	up	yes	CREG2
ENSG00000175906	2.93046	6.29451e-20	2.01134e-18	up	yes	ARL4D
ENSG00000175984	2.1787	4.98461e-22	1.94858e-20	up	yes	DENND2C
ENSG00000175985	-1.36134	0.000364066	0.00155217	down	yes	PLEKHD1
ENSG00000176014	1.39298	1.02809e-09	1.12513e-08	up	yes	TUBB6
ENSG00000176101	-1.04799	2.12722e-18	5.84907e-17	down	yes	SSNA1
ENSG00000176153	-5.38422	1.11677e-188	4.18229e-185	down	yes	GPX2
ENSG00000176165	3.74107	6.60418e-19	1.87085e-17	up	yes	FOXG1
ENSG00000176244	1.42348	4.51682e-05	0.000233253	up	yes	ACBD7
ENSG00000176387	-1.00821	0.000116847	0.000556594	down	yes	HSD11B2
ENSG00000176428	1.08304	0.000284112	0.00124386	up	yes	VPS37D
ENSG00000176438	1.90807	2.11934e-16	4.84551e-15	up	yes	SYNE3
ENSG00000176472	-1.09079	0.000383765	0.00162579	down	yes	ZNF575
ENSG00000176490	2.71699	4.99831e-28	2.95247e-26	up	yes	DIRAS1
ENSG00000176635	3.07153	5.76115e-10	6.51041e-09	up	yes	HORMAD2
ENSG00000176658	-1.16582	1.22431e-23	5.34388e-22	down	yes	MYO1D
ENSG00000176697	-1.66851	7.30863e-05	0.000361761	down	yes	BDNF
ENSG00000176732	1.14102	0.00624681	0.0188148	up	yes	PFN4
ENSG00000176788	3.45327	1.20022e-144	3.2106e-141	up	yes	BASP1
ENSG00000176842	-1.78841	5.63349e-10	6.37384e-09	down	yes	IRX5
ENSG00000176909	1.10227	0.00326737	0.0107702	up	yes	MAMSTR
ENSG00000177105	1.0908	3.32098e-18	8.99934e-17	up	yes	RHOG
ENSG00000177106	1.03696	1.8071e-30	1.29152e-28	up	yes	EPS8L2
ENSG00000177112	1.67618	0.000952651	0.00365717	up	yes	MRVI1-AS1
ENSG00000177409	1.35542	3.01278e-11	4.04694e-10	up	yes	SAMD9L
ENSG00000177432	1.58323	0.00104313	0.00396361	up	yes	NAP1L5
ENSG00000177455	1.12413	0.00902085	0.0258004	up	yes	CD19
ENSG00000177459	-5.46994	1.49605e-49	3.01221e-47	down	yes	ERICH5
ENSG00000177508	-2.06745	1.98133e-69	7.42007e-67	down	yes	IRX3
ENSG00000177570	-1.23002	1.00716e-15	2.15042e-14	down	yes	SAMD12
ENSG00000177576	-1.12513	0.00128096	0.00473939	down	yes	C18orf32
ENSG00000177679	2.30531	6.03999e-22	2.33193e-20	up	yes	SRRM3
ENSG00000177685	-1.29587	8.41069e-24	3.71439e-22	down	yes	CRACR2B
ENSG00000177694	-1.69567	4.20149e-20	1.3754e-18	down	yes	NAALADL2
ENSG00000177706	1.10715	1.47326e-24	6.84536e-23	up	yes	FAM20C
ENSG00000177707	-1.38323	4.40164e-05	0.000227871	down	yes	NECTIN3
ENSG00000178026	1.9202	5.89447e-13	9.43368e-12	up	yes	LRRC75B
ENSG00000178093	1.16326	0.000156894	0.000731353	up	yes	TSSK6
ENSG00000178150	1.88642	3.59077e-14	6.54695e-13	up	yes	ZNF114
ENSG00000178372	-4.71323	1.89103e-41	2.56431e-39	down	yes	CALML5
ENSG00000178381	1.58891	1.90443e-30	1.35591e-28	up	yes	ZFAND2A
ENSG00000178397	1.76254	6.52596e-38	7.54313e-36	up	yes	FAM220A
ENSG00000178665	-1.61356	3.82746e-15	7.69808e-14	down	yes	ZNF713
ENSG00000178694	-1.33979	1.46728e-18	4.07036e-17	down	yes	NSUN3
ENSG00000178726	-1.45411	0.00134792	0.00496261	down	yes	THBD
ENSG00000178752	1.1946	1.52668e-08	1.43582e-07	up	yes	ERFE
ENSG00000178776	-2.51809	3.17284e-07	2.46418e-06	down	yes	C5orf46
ENSG00000178821	1.26761	0.00206037	0.00720187	up	yes	TMEM52
ENSG00000178947	1.75978	0.000524558	0.00214743	up	yes	SMIM10L2A
ENSG00000178974	-1.21914	1.20174e-25	6.01676e-24	down	yes	FBXO34
ENSG00000179023	-4.02029	1.68068e-20	5.74284e-19	down	yes	KLHDC7A
ENSG00000179082	1.78724	2.72739e-07	2.13952e-06	up	yes	C9orf106
ENSG00000179104	-1.08808	1.54466e-09	1.65185e-08	down	yes	TMTC2
ENSG00000179111	1.90723	7.94271e-19	2.2365e-17	up	yes	HES7
ENSG00000179133	-1.31195	5.56131e-06	3.44705e-05	down	yes	C10orf67
ENSG00000179148	2.25252	2.04805e-16	4.69973e-15	up	yes	ALOXE3
ENSG00000179242	1.04529	0.00477297	0.0149405	up	yes	CDH4
ENSG00000179362	1.1708	0.015999	0.0420288	up	yes	HMGN2P46
ENSG00000179388	1.35434	0.000470819	0.0019496	up	yes	EGR3
ENSG00000179431	-1.20171	1.30354e-10	1.62077e-09	down	yes	FJX1
ENSG00000179454	-1.074	6.9382e-11	8.89848e-10	down	yes	KLHL28
ENSG00000179532	1.10352	2.3032e-09	2.40532e-08	up	yes	DNHD1
ENSG00000179715	-1.47266	3.54393e-21	1.27615e-19	down	yes	PCED1B
ENSG00000179776	-1.67517	7.70592e-15	1.50619e-13	down	yes	CDH5
ENSG00000179869	-1.91624	8.92852e-05	0.000434138	down	yes	ABCA13
ENSG00000180008	-1.14501	2.67922e-26	1.40922e-24	down	yes	SOCS4
ENSG00000180011	-1.28558	5.96987e-18	1.57667e-16	down	yes	ZADH2
ENSG00000180176	2.03558	4.35524e-17	1.06883e-15	up	yes	TH
ENSG00000180257	-3.17189	1.16011e-10	1.45207e-09	down	yes	ZNF816
ENSG00000180264	1.61163	0.00151094	0.00548621	up	yes	ADGRD2
ENSG00000180316	1.53684	0.00150623	0.00547333	up	yes	PNPLA1
ENSG00000180347	-2.85269	1.1465e-08	1.09756e-07	down	yes	CCDC129
ENSG00000180354	1.1114	3.99245e-11	5.27212e-10	up	yes	MTURN
ENSG00000180432	-1.58699	0.000203658	0.000922024	down	yes	CYP8B1
ENSG00000180447	1.80235	1.88444e-06	1.2771e-05	up	yes	GAS1
ENSG00000180479	-3.01266	1.28818e-09	1.39268e-08	down	yes	ZNF571
ENSG00000180537	4.45284	1.16968e-39	1.46994e-37	up	yes	RNF182
ENSG00000180573	1.67266	1.05433e-16	2.50537e-15	up	yes	HIST1H2AC
ENSG00000180596	1.56628	1.78957e-08	1.66301e-07	up	yes	HIST1H2BC
ENSG00000180610	-1.33878	0.00817005	0.0236891	down	yes	ZBTB12BP
ENSG00000180611	1.81658	4.76214e-30	3.33974e-28	up	yes	MB21D2
ENSG00000180694	-1.45508	6.37623e-13	1.0196e-11	down	yes	TMEM64
ENSG00000180739	1.29527	8.76728e-08	7.37499e-07	up	yes	S1PR5
ENSG00000180855	-2.35603	3.40105e-06	2.2021e-05	down	yes	ZNF443
ENSG00000180861	-4.4482	2.24394e-60	6.6695e-58	down	yes	LINC01559
ENSG00000180998	-1.70596	1.4702e-06	1.01772e-05	down	yes	GPR137C
ENSG00000181031	-1.09876	2.48321e-14	4.62208e-13	down	yes	RPH3AL
ENSG00000181035	1.12292	7.51721e-11	9.59507e-10	up	yes	SLC25A42
ENSG00000181104	3.72363	2.9688e-20	9.89161e-19	up	yes	F2R
ENSG00000181126	1.37692	1.39742e-11	1.93398e-10	up	yes	HLA-V
ENSG00000181218	1.17496	3.11562e-06	2.03205e-05	up	yes	HIST3H2A
ENSG00000181444	1.30725	1.86428e-12	2.8312e-11	up	yes	ZNF467
ENSG00000181577	-5.33385	8.6112e-67	2.87937e-64	down	yes	C6orf223
ENSG00000181585	2.03492	3.46563e-08	3.09904e-07	up	yes	TMIE
ENSG00000181619	-1.06469	3.70168e-06	2.38438e-05	down	yes	GPR135
ENSG00000181634	-1.69447	7.60714e-11	9.69004e-10	down	yes	TNFSF15
ENSG00000181690	1.0964	4.55486e-05	0.000235023	up	yes	PLAG1
ENSG00000181751	-1.1494	3.40161e-20	1.12536e-18	down	yes	C5orf30
ENSG00000181798	1.38729	0.00236975	0.00813149	up	yes	LINC00471
ENSG00000181804	1.40142	0.00210962	0.00736167	up	yes	SLC9A9
ENSG00000181826	1.16368	1.49151e-07	1.21112e-06	up	yes	RELL1
ENSG00000181852	1.07799	2.82237e-14	5.21707e-13	up	yes	RNF41
ENSG00000181908	1.51826	0.00138782	0.00508549	up	yes	AP003774.1
ENSG00000182010	-1.60698	3.51746e-19	1.03724e-17	down	yes	RTKN2
ENSG00000182040	1.48657	0.00142533	0.00521274	up	yes	USH1G
ENSG00000182107	-1.27457	6.83265e-26	3.48614e-24	down	yes	TMEM30B
ENSG00000182118	2.89283	1.60376e-15	3.3516e-14	up	yes	FAM89A
ENSG00000182168	-1.81148	2.05183e-05	0.000114019	down	yes	UNC5C
ENSG00000182197	-1.12573	1.17886e-20	4.07271e-19	down	yes	EXT1
ENSG00000182261	3.06204	4.91536e-44	7.86667e-42	up	yes	NLRP10
ENSG00000182263	1.45926	1.44766e-12	2.23107e-11	up	yes	FIGN
ENSG00000182264	1.23545	0.014539	0.0387698	up	yes	IZUMO1
ENSG00000182272	1.5705	4.27839e-31	3.17908e-29	up	yes	B4GALNT4
ENSG00000182310	-2.73719	3.57135e-19	1.04982e-17	down	yes	SPACA6
ENSG00000182326	-1.53459	6.31078e-21	2.23806e-19	down	yes	C1S
ENSG00000182389	-1.40435	0.00558339	0.0170896	down	yes	CACNB4
ENSG00000182459	1.44767	0.00178353	0.00635882	up	yes	TEX19
ENSG00000182489	1.13355	0.000189274	0.000865274	up	yes	XKRX
ENSG00000182534	2.35949	9.18027e-18	2.39416e-16	up	yes	MXRA7
ENSG00000182568	-1.23225	1.23935e-07	1.02278e-06	down	yes	SATB1
ENSG00000182795	1.35354	5.21975e-12	7.55915e-11	up	yes	C1orf116
ENSG00000182870	1.95346	1.69663e-19	5.19109e-18	up	yes	GALNT9
ENSG00000182898	1.5754	0.00106638	0.00403963	up	yes	TCHHL1
ENSG00000182957	-1.51095	1.64905e-27	9.38554e-26	down	yes	SPATA13
ENSG00000182983	-1.42695	0.000198249	0.000900366	down	yes	ZNF662
ENSG00000182986	-4.17048	2.05525e-19	6.18723e-18	down	yes	ZNF320
ENSG00000182993	1.31002	5.43134e-07	4.0632e-06	up	yes	C12orf60
ENSG00000183023	3.87699	1.89498e-29	1.23179e-27	up	yes	SLC8A1
ENSG00000183032	-1.00306	0.0107878	0.0301495	down	yes	SLC25A21
ENSG00000183049	-1.9576	6.35619e-21	2.2499e-19	down	yes	CAMK1D
ENSG00000183111	1.27713	6.85009e-11	8.79149e-10	up	yes	ARHGEF37
ENSG00000183128	1.3522	2.6547e-10	3.16822e-09	up	yes	CALHM3
ENSG00000183145	1.99951	8.09562e-05	0.000397042	up	yes	RIPPLY3
ENSG00000183171	-1.98295	2.88496e-05	0.000155635	down	yes	BX322650.1
ENSG00000183281	-1.43266	0.00155146	0.00561655	down	yes	PLGLB1
ENSG00000183337	1.22144	0.00243326	0.00832044	up	yes	BCOR
ENSG00000183386	1.40476	1.31031e-10	1.62703e-09	up	yes	FHL3
ENSG00000183486	-1.91537	4.11382e-08	3.63184e-07	down	yes	MX2
ENSG00000183506	1.46228	1.89647e-23	8.16354e-22	up	yes	PI4KAP2
ENSG00000183508	-1.4793	1.48516e-22	6.08525e-21	down	yes	FAM46C
ENSG00000183566	-1.49102	0.00313981	0.0103948	down	yes	BPIFA4P
ENSG00000183615	1.4919	0.000319139	0.00137947	up	yes	FAM167B
ENSG00000183628	2.00429	1.23768e-07	1.0223e-06	up	yes	DGCR6
ENSG00000183671	1.74122	3.72881e-15	7.50775e-14	up	yes	GPR1
ENSG00000183688	3.94531	2.52988e-20	8.52015e-19	up	yes	RFLNB
ENSG00000183691	1.16421	2.05204e-05	0.000114019	up	yes	NOG
ENSG00000183696	1.23483	1.31068e-14	2.49162e-13	up	yes	UPP1
ENSG00000183773	1.13958	2.55275e-05	0.000139429	up	yes	AIFM3
ENSG00000183914	-1.11875	1.53634e-15	3.2179e-14	down	yes	DNAH2
ENSG00000184005	-1.23245	0.0127765	0.0347479	down	yes	ST6GALNAC3
ENSG00000184012	-1.16423	0.000154639	0.000721909	down	yes	TMPRSS2
ENSG00000184014	1.01207	2.2178e-14	4.14453e-13	up	yes	DENND5A
ENSG00000184060	2.59116	3.49292e-09	3.55462e-08	up	yes	ADAP2
ENSG00000184117	1.06228	7.43436e-27	4.02337e-25	up	yes	NIPSNAP1
ENSG00000184156	-1.96195	4.05291e-05	0.000210984	down	yes	KCNQ3
ENSG00000184185	-2.18586	9.0004e-20	2.81356e-18	down	yes	KCNJ12
ENSG00000184226	-1.27748	0.00329979	0.010863	down	yes	PCDH9
ENSG00000184227	-1.23944	0.000739836	0.00293443	down	yes	ACOT1
ENSG00000184271	2.20056	2.25284e-12	3.39375e-11	up	yes	POU6F1
ENSG00000184304	-1.26082	7.6526e-07	5.59014e-06	down	yes	PRKD1
ENSG00000184305	1.15606	0.00802975	0.0233401	up	yes	CCSER1
ENSG00000184381	-1.16921	8.20454e-15	1.59699e-13	down	yes	PLA2G6
ENSG00000184454	-1.77309	6.68312e-06	4.06171e-05	down	yes	NCMAP
ENSG00000184584	-2.0454	6.25922e-44	9.84907e-42	down	yes	TMEM173
ENSG00000184588	1.06725	0.0160298	0.042092	up	yes	PDE4B
ENSG00000184599	1.34539	0.00553764	0.0169571	up	yes	FAM19A3
ENSG00000184669	-1.18496	1.1398e-06	8.04172e-06	down	yes	OR7E14P
ENSG00000184709	-1.38421	0.00585364	0.0178053	down	yes	LRRC26
ENSG00000184774	1.5119	0.000776948	0.00306346	up	yes	MGAT4EP
ENSG00000184785	-1.69852	5.90871e-06	3.63591e-05	down	yes	SMIM10
ENSG00000184786	-1.05031	0.000912792	0.00352268	down	yes	TCTE3
ENSG00000184792	1.31306	9.54287e-16	2.04217e-14	up	yes	OSBP2
ENSG00000184828	-2.00955	4.30987e-07	3.27526e-06	down	yes	ZBTB7C
ENSG00000184838	2.33319	2.68887e-06	1.77536e-05	up	yes	PRR16
ENSG00000184986	1.75884	2.189e-05	0.000120948	up	yes	TMEM121
ENSG00000184995	-1.82802	6.08417e-06	3.73283e-05	down	yes	IFNE
ENSG00000185038	-1.18781	0.0139653	0.0374803	down	yes	MROH2A
ENSG00000185158	1.62683	1.81048e-11	2.48178e-10	up	yes	LRRC37B
ENSG00000185168	1.26898	4.01297e-07	3.06331e-06	up	yes	LINC00482
ENSG00000185189	1.19044	2.99314e-16	6.72021e-15	up	yes	NRBP2
ENSG00000185220	-1.02501	2.3182e-10	2.78259e-09	down	yes	PGBD2
ENSG00000185261	-1.27011	6.65212e-05	0.000332163	down	yes	KIAA0825
ENSG00000185269	1.25271	0.0106816	0.0299122	up	yes	NOTUM
ENSG00000185272	3.17353	6.04588e-17	1.46454e-15	up	yes	RBM11
ENSG00000185345	-1.51431	0.00271246	0.00914983	down	yes	PRKN
ENSG00000185499	-1.58572	2.30711e-36	2.42701e-34	down	yes	MUC1
ENSG00000185515	-1.18614	1.44084e-24	6.71139e-23	down	yes	BRCC3
ENSG00000185519	1.81807	1.22509e-18	3.41365e-17	up	yes	FAM131C
ENSG00000185527	1.17256	0.00916626	0.0261723	up	yes	PDE6G
ENSG00000185561	1.36152	1.3154e-10	1.63226e-09	up	yes	TLCD2
ENSG00000185567	1.21849	5.04221e-09	5.05435e-08	up	yes	AHNAK2
ENSG00000185669	1.02709	0.000765416	0.00302167	up	yes	SNAI3
ENSG00000185686	2.66097	1.27848e-07	1.05229e-06	up	yes	PRAME
ENSG00000185813	-1.02553	2.64062e-09	2.73029e-08	down	yes	PCYT2
ENSG00000185818	2.5292	1.22894e-24	5.76741e-23	up	yes	NAT8L
ENSG00000185838	1.13602	9.91122e-09	9.57624e-08	up	yes	GNB1L
ENSG00000185869	-1.3076	0.00763582	0.0223338	down	yes	ZNF829
ENSG00000185875	-1.50085	3.64788e-17	8.99955e-16	down	yes	THNSL1
ENSG00000186007	1.60635	1.26739e-10	1.57897e-09	up	yes	LEMD1
ENSG00000186081	-1.9476	8.58684e-05	0.000419048	down	yes	KRT5
ENSG00000186150	-1.07769	0.0104596	0.0293745	down	yes	UBL4B
ENSG00000186188	-1.28425	1.09251e-05	6.38887e-05	down	yes	FFAR4
ENSG00000186204	-3.30261	2.73432e-46	4.69969e-44	down	yes	CYP4F12
ENSG00000186300	1.23736	1.46254e-05	8.33419e-05	up	yes	ZNF555
ENSG00000186377	-2.12342	5.73724e-07	4.26817e-06	down	yes	CYP4X1
ENSG00000186417	-2.26893	1.31027e-08	1.24542e-07	down	yes	GLDN
ENSG00000186442	-2.51948	1.05062e-21	4.00546e-20	down	yes	KRT3
ENSG00000186446	1.86645	9.58813e-09	9.27364e-08	up	yes	ZNF501
ENSG00000186471	-1.44137	0.0045022	0.0142165	down	yes	AKAP14
ENSG00000186472	-2.34662	6.46297e-22	2.4901e-20	down	yes	PCLO
ENSG00000186480	-1.33453	8.06246e-05	0.00039583	down	yes	INSIG1
ENSG00000186481	-3.81532	1.40348e-16	3.29738e-15	down	yes	ANKRD20A5P
ENSG00000186493	1.31357	3.76017e-13	6.17083e-12	up	yes	C5orf38
ENSG00000186510	1.5996	5.0391e-05	0.000258089	up	yes	CLCNKA
ENSG00000186517	1.01931	0.00150235	0.00546137	up	yes	ARHGAP30
ENSG00000186526	-1.20894	0.013515	0.0364758	down	yes	CYP4F8
ENSG00000186529	-2.77393	9.63989e-119	1.20338e-115	down	yes	CYP4F3
ENSG00000186575	1.04341	2.28865e-16	5.2135e-15	up	yes	NF2
ENSG00000186684	-1.44166	3.61217e-15	7.28856e-14	down	yes	CYP27C1
ENSG00000186806	-3.7165	8.57151e-134	1.60501e-130	down	yes	VSIG10L
ENSG00000186854	1.77623	0.000461815	0.00191655	up	yes	TRABD2A
ENSG00000186862	1.93113	6.5759e-15	1.30019e-13	up	yes	PDZD7
ENSG00000186868	1.47915	3.71212e-14	6.75504e-13	up	yes	MAPT
ENSG00000186891	-2.63669	2.20328e-19	6.61159e-18	down	yes	TNFRSF18
ENSG00000186897	1.88482	0.000110185	0.000527675	up	yes	C1QL4
ENSG00000186976	-1.38348	7.60746e-06	4.58037e-05	down	yes	EFCAB6
ENSG00000186994	1.19396	0.0071505	0.0210955	up	yes	KANK3
ENSG00000186998	3.0104	1.27622e-22	5.25213e-21	up	yes	EMID1
ENSG00000187017	1.7991	2.50399e-13	4.19929e-12	up	yes	ESPN
ENSG00000187097	-1.39564	5.56628e-18	1.47424e-16	down	yes	ENTPD5
ENSG00000187134	-2.33205	6.47804e-12	9.30225e-11	down	yes	AKR1C1
ENSG00000187185	1.33023	0.00171538	0.00613922	up	yes	AC092118.1
ENSG00000187210	-1.05958	0.00116976	0.00438249	down	yes	GCNT1
ENSG00000187231	-1.25459	6.93771e-20	2.20184e-18	down	yes	SESTD1
ENSG00000187391	-2.79565	4.46744e-36	4.59631e-34	down	yes	MAGI2
ENSG00000187595	2.25458	5.8524e-11	7.57333e-10	up	yes	ZNF385C
ENSG00000187672	-2.53456	6.63141e-08	5.67e-07	down	yes	ERC2
ENSG00000187790	-1.53464	3.23756e-12	4.78097e-11	down	yes	FANCM
ENSG00000187800	1.22847	3.03893e-10	3.59016e-09	up	yes	PEAR1
ENSG00000187808	1.39431	6.95808e-05	0.000346148	up	yes	SOWAHD
ENSG00000187905	1.25708	0.0126325	0.0344263	up	yes	LRRC74B
ENSG00000187953	1.22637	1.4909e-16	3.48528e-15	up	yes	PMS2CL
ENSG00000187994	-1.58911	2.80603e-09	2.89015e-08	down	yes	RINL
ENSG00000188002	1.18988	1.6028e-12	2.46003e-11	up	yes	AC026412.1
ENSG00000188042	1.14213	8.99248e-21	3.15918e-19	up	yes	ARL4C
ENSG00000188064	-1.2128	4.21892e-32	3.40514e-30	down	yes	WNT7B
ENSG00000188095	1.68945	3.73716e-06	2.40393e-05	up	yes	MESP2
ENSG00000188107	-1.36999	0.00199503	0.00700486	down	yes	EYS
ENSG00000188153	1.20681	1.3326e-35	1.33917e-33	up	yes	COL4A5
ENSG00000188211	1.31819	1.43153e-05	8.17737e-05	up	yes	NCR3LG1
ENSG00000188293	-1.11821	0.0189952	0.0486041	down	yes	IGFL1
ENSG00000188321	1.41396	2.72919e-17	6.79575e-16	up	yes	ZNF559
ENSG00000188383	1.38264	0.00536123	0.0165195	up	yes	GPAT2P2
ENSG00000188505	-1.94809	6.38349e-34	5.66497e-32	down	yes	NCCRP1
ENSG00000188613	2.1213	1.43845e-16	3.36688e-15	up	yes	NANOS1
ENSG00000188641	1.31914	1.8711e-15	3.89318e-14	up	yes	DPYD
ENSG00000188706	-1.15649	2.48214e-30	1.75389e-28	down	yes	ZDHHC9
ENSG00000188707	-2.18861	3.65901e-22	1.45159e-20	down	yes	ZBED6CL
ENSG00000188732	2.30614	4.75668e-06	2.98588e-05	up	yes	FAM221A
ENSG00000188760	1.19943	0.000251859	0.00111729	up	yes	TMEM198
ENSG00000188766	1.63782	1.91794e-08	1.77526e-07	up	yes	SPRED3
ENSG00000188783	1.06772	0.016741	0.0436473	up	yes	PRELP
ENSG00000188825	1.01324	0.000333237	0.00143346	up	yes	LINC00910
ENSG00000188883	2.27393	2.76962e-07	2.16993e-06	up	yes	KLRG2
ENSG00000188897	1.2232	0.000612854	0.00247641	up	yes	AC099489.1
ENSG00000188959	-5.57953	2.39418e-49	4.71905e-47	down	yes	C9orf152
ENSG00000188984	2.11431	3.14014e-05	0.000167806	up	yes	AADACL3
ENSG00000189043	1.05187	8.33589e-19	2.34369e-17	up	yes	NDUFA4
ENSG00000189051	1.23482	0.000352408	0.00150659	up	yes	RNF222
ENSG00000189058	1.41028	1.35193e-18	3.7615e-17	up	yes	APOD
ENSG00000189068	1.57231	0.00157304	0.00568522	up	yes	VSTM1
ENSG00000189238	-1.64737	0.00115522	0.00433497	down	yes	LINC00943
ENSG00000189377	-4.78943	2.21835e-43	3.34989e-41	down	yes	CXCL17
ENSG00000189410	1.49568	9.24063e-05	0.000448615	up	yes	SH2D5
ENSG00000196083	1.36978	3.64948e-14	6.64751e-13	up	yes	IL1RAP
ENSG00000196110	1.76343	4.28059e-08	3.76841e-07	up	yes	ZNF699
ENSG00000196139	-1.26154	7.82492e-36	8.00665e-34	down	yes	AKR1C3
ENSG00000196154	-1.79119	1.32496e-51	2.88487e-49	down	yes	S100A4
ENSG00000196167	-3.08475	4.43634e-10	5.10888e-09	down	yes	COLCA1
ENSG00000196188	1.37839	0.00437791	0.0138731	up	yes	CTSE
ENSG00000196204	1.45392	2.61153e-13	4.36615e-12	up	yes	RNF216P1
ENSG00000196208	1.0747	0.00291368	0.00973978	up	yes	GREB1
ENSG00000196218	3.4583	2.28366e-18	6.25169e-17	up	yes	RYR1
ENSG00000196295	1.16559	1.87392e-11	2.56499e-10	up	yes	AC005154.1
ENSG00000196352	1.67837	7.48658e-06	4.5105e-05	up	yes	CD55
ENSG00000196405	1.66247	4.77139e-20	1.55112e-18	up	yes	EVL
ENSG00000196407	1.20342	0.00135973	0.00499821	up	yes	THEM5
ENSG00000196415	2.34075	8.57557e-10	9.49601e-09	up	yes	PRTN3
ENSG00000196420	-1.15764	4.07803e-05	0.000212114	down	yes	S100A5
ENSG00000196440	-4.00759	1.09813e-17	2.8284e-16	down	yes	ARMCX4
ENSG00000196466	-2.59502	1.91715e-07	1.53676e-06	down	yes	ZNF799
ENSG00000196542	-4.08596	2.0187e-37	2.29092e-35	down	yes	SPTSSB
ENSG00000196549	1.37226	1.31294e-05	7.54598e-05	up	yes	MME
ENSG00000196557	2.24687	8.05861e-16	1.74046e-14	up	yes	CACNA1H
ENSG00000196562	-1.36475	8.87603e-22	3.39885e-20	down	yes	SULF2
ENSG00000196653	2.2564	1.1015e-11	1.54383e-10	up	yes	ZNF502
ENSG00000196668	2.90048	2.73309e-10	3.25141e-09	up	yes	LINC00173
ENSG00000196683	1.3158	7.98243e-27	4.30752e-25	up	yes	TOMM7
ENSG00000196684	-1.29645	2.31362e-12	3.47414e-11	down	yes	HSH2D
ENSG00000196705	3.38476	5.08769e-15	1.01672e-13	up	yes	ZNF431
ENSG00000196715	1.08769	1.29238e-22	5.30698e-21	up	yes	VKORC1L1
ENSG00000196724	-3.64003	1.43404e-15	3.01712e-14	down	yes	ZNF418
ENSG00000196748	1.26027	0.00403707	0.0129221	up	yes	CLPSL2
ENSG00000196757	-2.04501	2.54145e-22	1.01903e-20	down	yes	ZNF700
ENSG00000196782	-2.14476	6.99665e-39	8.39822e-37	down	yes	MAML3
ENSG00000196787	1.37421	1.3583e-05	7.78519e-05	up	yes	HIST1H2AG
ENSG00000196839	2.13419	2.26197e-37	2.53625e-35	up	yes	ADA
ENSG00000196972	1.26923	0.00235585	0.00809418	up	yes	SMIM10L2B
ENSG00000196975	-1.50583	5.86951e-44	9.31411e-42	down	yes	ANXA4
ENSG00000197008	2.13056	4.11978e-16	9.14016e-15	up	yes	ZNF138
ENSG00000197043	1.35024	1.28163e-19	3.9667e-18	up	yes	ANXA6
ENSG00000197044	-1.86961	0.000217237	0.00098042	down	yes	ZNF441
ENSG00000197045	-1.3923	1.25162e-34	1.18968e-32	down	yes	GMFB
ENSG00000197046	-2.47437	5.98599e-09	5.94945e-08	down	yes	SIGLEC15
ENSG00000197093	1.1068	0.00565716	0.0172891	up	yes	GAL3ST4
ENSG00000197140	-1.29018	0.000338017	0.00145202	down	yes	ADAM32
ENSG00000197180	-1.00647	0.000562979	0.00229043	down	yes	CH17-340M24.3
ENSG00000197182	-1.45084	3.69868e-11	4.90147e-10	down	yes	MIRLET7BHG
ENSG00000197191	-1.06321	8.84357e-09	8.61133e-08	down	yes	CYSRT1
ENSG00000197343	-1.50168	6.79403e-23	2.83969e-21	down	yes	ZNF655
ENSG00000197406	-3.15616	1.66302e-17	4.19676e-16	down	yes	DIO3
ENSG00000197415	1.20613	1.45039e-06	1.00476e-05	up	yes	VEPH1
ENSG00000197442	-1.76215	1.53182e-45	2.53835e-43	down	yes	MAP3K5
ENSG00000197444	4.01474	2.54539e-68	9.16587e-66	up	yes	OGDHL
ENSG00000197457	1.03471	6.00893e-10	6.76185e-09	up	yes	STMN3
ENSG00000197461	1.085	1.11454e-19	3.45526e-18	up	yes	PDGFA
ENSG00000197496	1.32618	1.19409e-20	4.11773e-19	up	yes	SLC2A10
ENSG00000197555	-1.06273	5.92396e-16	1.29738e-14	down	yes	SIPA1L1
ENSG00000197557	1.07234	5.25459e-10	5.98493e-09	up	yes	TTC30A
ENSG00000197558	1.4108	7.40182e-05	0.000365793	up	yes	SSPO
ENSG00000197563	-1.05008	5.91955e-11	7.65494e-10	down	yes	PIGN
ENSG00000197565	2.54797	3.72444e-60	1.08969e-57	up	yes	COL4A6
ENSG00000197587	1.18494	7.83012e-07	5.70058e-06	up	yes	DMBX1
ENSG00000197594	2.32153	2.10078e-09	2.20376e-08	up	yes	ENPP1
ENSG00000197603	1.25395	1.0108e-17	2.62151e-16	up	yes	C5orf42
ENSG00000197619	1.27256	9.48169e-16	2.03373e-14	up	yes	ZNF615
ENSG00000197635	2.64704	3.30839e-11	4.41551e-10	up	yes	DPP4
ENSG00000197646	2.61152	5.84607e-13	9.36421e-12	up	yes	PDCD1LG2
ENSG00000197670	1.14727	0.000954161	0.00366195	up	yes	AL157838.1
ENSG00000197696	-1.38813	5.2921e-20	1.70853e-18	down	yes	NMB
ENSG00000197769	2.50945	9.33746e-11	1.18058e-09	up	yes	MAP1LC3C
ENSG00000197872	1.35374	2.54361e-19	7.58425e-18	up	yes	FAM49A
ENSG00000197937	-3.67529	1.48805e-14	2.82022e-13	down	yes	ZNF347
ENSG00000197943	1.05755	3.38379e-06	2.1932e-05	up	yes	PLCG2
ENSG00000197951	-4.02622	7.16639e-18	1.88206e-16	down	yes	ZNF71
ENSG00000198003	1.46079	0.00152651	0.00553415	up	yes	CCDC151
ENSG00000198039	4.50313	3.54734e-28	2.11541e-26	up	yes	ZNF273
ENSG00000198074	-2.52609	7.89419e-51	1.66088e-48	down	yes	AKR1B10
ENSG00000198121	-2.70103	9.28636e-33	7.69412e-31	down	yes	LPAR1
ENSG00000198133	1.18337	0.0043264	0.0137262	up	yes	TMEM229B
ENSG00000198182	-4.07194	1.94061e-22	7.86536e-21	down	yes	ZNF607
ENSG00000198183	-1.67955	0.000544584	0.00222213	down	yes	BPIFA1
ENSG00000198208	1.83843	5.52569e-19	1.57967e-17	up	yes	RPS6KL1
ENSG00000198221	1.32798	0.00659605	0.0196799	up	yes	AFDN-AS1
ENSG00000198237	-1.51084	0.00212243	0.00739671	down	yes	AC131392.1
ENSG00000198246	-1.33334	1.41891e-23	6.15025e-22	down	yes	SLC29A3
ENSG00000198286	1.15146	2.43558e-33	2.10167e-31	up	yes	CARD11
ENSG00000198346	-2.19094	1.47018e-05	8.37003e-05	down	yes	ZNF813
ENSG00000198417	1.75465	1.49281e-14	2.82373e-13	up	yes	MT1F
ENSG00000198440	-2.6981	8.05908e-08	6.82525e-07	down	yes	ZNF583
ENSG00000198453	-1.61905	0.000301491	0.00131075	down	yes	ZNF568
ENSG00000198468	1.05421	3.05966e-05	0.000163881	up	yes	FLVCR1-AS1
ENSG00000198483	-2.38274	5.22284e-20	1.68908e-18	down	yes	ANKRD35
ENSG00000198520	1.30822	5.38268e-06	3.34408e-05	up	yes	C1orf228
ENSG00000198554	-1.01111	7.00463e-12	1.00277e-10	down	yes	WDHD1
ENSG00000198610	-1.399	5.02946e-05	0.000257868	down	yes	AKR1C4
ENSG00000198680	-1.20145	3.05452e-10	3.6063e-09	down	yes	TUSC1
ENSG00000198691	-3.29668	1.04524e-99	7.82883e-97	down	yes	ABCA4
ENSG00000198718	-1.60769	6.05873e-24	2.71411e-22	down	yes	TOGARAM1
ENSG00000198721	2.26483	3.98847e-26	2.08034e-24	up	yes	ECI2
ENSG00000198722	3.85628	7.94348e-26	4.02005e-24	up	yes	UNC13B
ENSG00000198753	-1.27868	1.25664e-23	5.47222e-22	down	yes	PLXNB3
ENSG00000198774	-2.27378	9.60688e-07	6.90022e-06	down	yes	RASSF9
ENSG00000198816	1.19221	7.81609e-12	1.11213e-10	up	yes	ZNF358
ENSG00000198832	1.08672	2.79806e-09	2.88353e-08	up	yes	SELENOM
ENSG00000198835	-1.71821	4.30826e-08	3.79012e-07	down	yes	GJC2
ENSG00000198846	-2.61431	2.83735e-08	2.56912e-07	down	yes	TOX
ENSG00000198908	3.9311	6.91899e-17	1.66741e-15	up	yes	BHLHB9
ENSG00000198915	1.54176	7.28438e-24	3.24392e-22	up	yes	RASGEF1A
ENSG00000198930	-1.49699	1.80338e-20	6.15087e-19	down	yes	CSAG1
ENSG00000198933	1.31956	1.99733e-13	3.39691e-12	up	yes	TBKBP1
ENSG00000198948	2.00302	1.32274e-29	8.75203e-28	up	yes	MFAP3L
ENSG00000198976	-1.49672	6.42799e-05	0.00032226	down	yes	MIR429
ENSG00000200742	-1.28229	0.0100226	0.0283365	down	yes	Y_RNA
ENSG00000202337	-1.21361	0.0163683	0.0428436	down	yes	RNU6-8
ENSG00000203499	-1.56512	1.10359e-31	8.57459e-30	down	yes	IQANK1
ENSG00000203706	1.10171	0.00054479	0.00222248	up	yes	SERTAD4-AS1
ENSG00000203709	-1.6604	2.38643e-19	7.12693e-18	down	yes	C1orf132
ENSG00000203739	1.54678	1.30687e-05	7.51803e-05	up	yes	AL645568.1
ENSG00000203808	1.62085	0.00136872	0.00502435	up	yes	BVES-AS1
ENSG00000203857	2.54429	1.02763e-08	9.89839e-08	up	yes	HSD3B1
ENSG00000203883	1.50078	0.00196742	0.00691695	up	yes	SOX18
ENSG00000203952	-4.7094	1.64614e-27	9.38554e-26	down	yes	CCDC160
ENSG00000203985	-1.07164	0.00100035	0.00381904	down	yes	LDLRAD1
ENSG00000204052	1.40012	0.00468174	0.0146944	up	yes	LRRC73
ENSG00000204060	-1.28239	1.75274e-09	1.85844e-08	down	yes	FOXO6
ENSG00000204116	-1.7586	6.61079e-20	2.10522e-18	down	yes	CHIC1
ENSG00000204147	-1.16405	2.9312e-08	2.65025e-07	down	yes	ASAH2B
ENSG00000204271	-1.39776	4.61045e-21	1.65384e-19	down	yes	SPIN3
ENSG00000204381	-2.86811	4.33174e-14	7.83688e-13	down	yes	LAYN
ENSG00000204388	-1.53656	1.39474e-48	2.66496e-46	down	yes	HSPA1B
ENSG00000204389	-1.56823	2.54561e-40	3.31017e-38	down	yes	HSPA1A
ENSG00000204396	1.0769	3.27029e-08	2.93839e-07	up	yes	VWA7
ENSG00000204420	2.08649	9.88492e-08	8.26687e-07	up	yes	MPIG6B
ENSG00000204421	2.13886	1.24518e-21	4.66321e-20	up	yes	LY6G6C
ENSG00000204482	2.01367	2.66987e-05	0.00014516	up	yes	LST1
ENSG00000204604	-5.96994	4.05472e-53	9.14754e-51	down	yes	ZNF468
ENSG00000204610	1.36743	0.00709154	0.0209579	up	yes	TRIM15
ENSG00000204611	-1.2948	9.09509e-09	8.8287e-08	down	yes	ZNF616
ENSG00000204616	-4.08869	1.21428e-74	5.28775e-72	down	yes	TRIM31
ENSG00000204618	-1.146	2.05649e-10	2.48437e-09	down	yes	RNF39
ENSG00000204681	1.39653	1.04245e-19	3.24791e-18	up	yes	GABBR1
ENSG00000204758	1.71795	0.000230412	0.00103192	up	yes	AC008429.1
ENSG00000204789	5.19143	1.58065e-44	2.55153e-42	up	yes	ZNF204P
ENSG00000204876	1.18421	1.74837e-05	9.81948e-05	up	yes	AC021218.1
ENSG00000204934	1.07567	0.0152567	0.0403916	up	yes	ATP6V0E2-AS1
ENSG00000204950	2.00805	1.0552e-05	6.19001e-05	up	yes	LRRC10B
ENSG00000205054	-2.37939	9.97675e-08	8.3325e-07	down	yes	LINC01121
ENSG00000205189	1.47874	9.97825e-23	4.13369e-21	up	yes	ZBTB10
ENSG00000205309	1.10018	0.000568727	0.00231207	up	yes	NT5M
ENSG00000205339	1.08187	1.2904e-24	6.0407e-23	up	yes	IPO7
ENSG00000205476	1.01298	2.19861e-13	3.7257e-12	up	yes	CCDC85C
ENSG00000205544	1.2911	0.00161581	0.00582407	up	yes	TMEM256
ENSG00000205678	1.408	0.000466142	0.00193194	up	yes	TECRL
ENSG00000205683	1.21109	0.00408491	0.0130618	up	yes	DPF3
ENSG00000205693	-1.79584	1.09017e-09	1.1889e-08	down	yes	MANSC4
ENSG00000205755	-1.82077	3.41416e-05	0.000180509	down	yes	CRLF2
ENSG00000205763	1.64963	3.81466e-10	4.45877e-09	up	yes	RP9P
ENSG00000205795	1.58269	0.00180251	0.0064155	up	yes	CYS1
ENSG00000205808	1.06204	5.31671e-09	5.31252e-08	up	yes	PLPP6
ENSG00000205838	1.15059	0.000824874	0.0032246	up	yes	TTC23L
ENSG00000205913	1.31017	6.66103e-07	4.91247e-06	up	yes	SRRM2-AS1
ENSG00000205930	1.21007	0.0167649	0.0436946	up	yes	C21orf62-AS1
ENSG00000205978	1.23666	6.12576e-18	1.61556e-16	up	yes	NYNRIN
ENSG00000206073	-2.06126	5.61558e-06	3.47434e-05	down	yes	SERPINB4
ENSG00000206075	-2.91388	2.92791e-69	1.075e-66	down	yes	SERPINB5
ENSG00000206140	1.35129	1.24436e-07	1.02556e-06	up	yes	TMEM191C
ENSG00000206337	1.15532	0.000106205	0.000509788	up	yes	HCP5
ENSG00000206530	-1.32673	2.4028e-25	1.17474e-23	down	yes	CFAP44
ENSG00000206538	1.19626	1.08527e-23	4.74806e-22	up	yes	VGLL3
ENSG00000207146	1.72432	1.43734e-05	8.20303e-05	up	yes	Y_RNA
ENSG00000207563	-1.25301	0.0050629	0.0157375	down	yes	MIR23B
ENSG00000207607	-1.57713	0.000168273	0.000777618	down	yes	MIR200A
ENSG00000207730	-1.15431	0.00713101	0.0210446	down	yes	MIR200B
ENSG00000207751	1.62442	4.09433e-06	2.61125e-05	up	yes	MIR130B
ENSG00000211445	3.52582	2.67731e-55	6.86749e-53	up	yes	GPX3
ENSG00000211448	-1.08174	0.0149235	0.0396259	down	yes	DIO2
ENSG00000211772	-1.21243	5.94664e-05	0.00030038	down	yes	TRBC2
ENSG00000211891	-3.30054	7.69636e-14	1.37121e-12	down	yes	IGHE
ENSG00000211895	-2.04775	5.47696e-05	0.000278834	down	yes	IGHA1
ENSG00000212123	-1.28663	0.00716779	0.0211371	down	yes	PRR22
ENSG00000212766	-1.4726	0.000165068	0.000764882	down	yes	EWSAT1
ENSG00000212978	1.13189	3.03346e-09	3.10901e-08	up	yes	AC016747.1
ENSG00000213020	-1.79368	4.71224e-20	1.53723e-18	down	yes	ZNF611
ENSG00000213066	-1.00726	1.74246e-09	1.84963e-08	down	yes	FGFR1OP
ENSG00000213073	-1.44586	1.86282e-05	0.000104242	down	yes	AL353625.1
ENSG00000213096	-2.65101	5.6078e-08	4.83899e-07	down	yes	ZNF254
ENSG00000213401	-1.69305	1.26954e-33	1.11607e-31	down	yes	MAGEA12
ENSG00000213462	1.26933	8.62982e-08	7.27243e-07	up	yes	ERV3-1
ENSG00000213468	-2.22547	2.87487e-12	4.2656e-11	down	yes	FIRRE
ENSG00000213563	-1.22376	1.32757e-10	1.64519e-09	down	yes	C8orf82
ENSG00000213606	-1.53006	0.00255634	0.00868424	down	yes	AKR1B10P1
ENSG00000213626	1.69571	2.00112e-05	0.000111421	up	yes	LBH
ENSG00000213638	-1.30852	3.0597e-05	0.000163881	down	yes	ADAT3
ENSG00000213793	-4.08608	2.24357e-19	6.711e-18	down	yes	ZNF888
ENSG00000213853	-1.01787	4.93513e-21	1.76355e-19	down	yes	EMP2
ENSG00000213928	-1.5532	8.90105e-07	6.42282e-06	down	yes	IRF9
ENSG00000213949	1.05131	0.000452565	0.00188359	up	yes	ITGA1
ENSG00000214049	-1.04978	3.72849e-13	6.13497e-12	down	yes	UCA1
ENSG00000214050	1.22716	1.28191e-07	1.05464e-06	up	yes	FBXO16
ENSG00000214076	2.07793	8.1226e-06	4.86706e-05	up	yes	CPSF1P1
ENSG00000214193	1.04749	1.48254e-13	2.56804e-12	up	yes	SH3D21
ENSG00000214212	1.34602	0.00766698	0.0224109	up	yes	C19orf38
ENSG00000214274	1.0312	0.0162501	0.0425928	up	yes	ANG
ENSG00000214289	1.41138	0.00397527	0.0127548	up	yes	RPL39P5
ENSG00000214290	-3.46037	3.59032e-13	5.9349e-12	down	yes	COLCA2
ENSG00000214376	-1.29861	0.000632406	0.00254608	down	yes	VSTM5
ENSG00000214756	1.29516	1.49169e-10	1.83159e-09	up	yes	METTL12
[truncated: 632 more rows]
