# Supplementary material for: Apatinib preferentially inhibits PC9 gefitinib-resistant cancer cells by inducing cell cycle arrest and inhibiting VEGFR signaling pathway
Source: Cancer Cell Int. 2019 May 2;19:117. doi: 10.1186/s12935-019-0836-8 (PMC6498592; doi:10.1186/s12935-019-0836-8)
Supplement: Supplementary file 5 — Additional file 5. Significantly enriched pathways for differentially expressed genes between PC9GR cells and PC9 cells. [file 12935_2019_836_MOESM5_ESM.xls]

## Sheet: Sheet1
Name	p	q	Up Count	Down Count	Result
Cytokine-cytokine receptor interaction	1.93343e-08	6.53501e-06	20	23	yes
cAMP signaling pathway	4.45488e-07	7.52875e-05	22	16	yes
Rap1 signaling pathway	9.56072e-07	0.000107717	27	16	yes
Axon guidance	1.4852e-06	0.0001255	22	14	yes
AGE-RAGE signaling pathway in diabetic complications	3.9129e-06	0.000264512	15	8	yes
Aldosterone synthesis and secretion	5.96463e-06	0.000336008	12	8	yes
Protein digestion and absorption	1.46197e-05	0.000705924	12	7	yes
MAPK signaling pathway	4.05183e-05	0.0017119	31	17	yes
Amoebiasis	5.76626e-05	0.00216555	10	11	yes
Measles	0.000108065	0.00332054	9	16	yes
Pertussis	9.94144e-05	0.00332054	9	10	yes
Focal adhesion	0.000136601	0.0038476	25	12	yes
Histidine metabolism	0.000327736	0.00852113	4	4	yes
Cholinergic synapse	0.000501939	0.0121182	13	7	yes
Chagas disease (American trypanosomiasis)	0.000617232	0.012272	7	12	yes
Hematopoietic cell lineage	0.000586992	0.012272	12	5	yes
Osteoclast differentiation	0.000575355	0.012272	13	9	yes
Pathways in cancer	0.000693158	0.013016	39	35	yes
Fluid shear stress and atherosclerosis	0.000766789	0.0136408	16	16	yes
Toll-like receptor signaling pathway	0.000826514	0.0139681	8	10	yes
Arachidonic acid metabolism	0.00106484	0.0171388	3	15	yes
TNF signaling pathway	0.0013913	0.0213755	11	9	yes
Complement and coagulation cascades	0.00152223	0.0223702	8	7	yes
Starch and sucrose metabolism	0.00181767	0.0245749	5	4	yes
Steroid biosynthesis	0.00180604	0.0245749	0	7	yes
Basal cell carcinoma	0.00199539	0.02594	5	7	yes
Oxytocin signaling pathway	0.00212574	0.0266112	10	14	yes
PI3K-Akt signaling pathway	0.00225925	0.0272724	32	17	yes
Phospholipase D signaling pathway	0.00250065	0.028174	12	11	yes
Salmonella infection	0.00243493	0.028174	13	7	yes
Cell adhesion molecules (CAMs)	0.00296778	0.0303973	10	10	yes
Insulin resistance	0.00289916	0.0303973	9	8	yes
Phosphatidylinositol signaling system	0.00289916	0.0303973	7	10	yes
B cell receptor signaling pathway	0.00329067	0.0327131	11	2	yes
Relaxin signaling pathway	0.00382716	0.0346639	10	10	yes
Rheumatoid arthritis	0.00389713	0.0346639	9	7	yes
Transcriptional misregulation in cancer	0.0038565	0.0346639	22	21	yes
Wnt signaling pathway	0.00375318	0.0346639	12	11	yes
Signaling pathways regulating pluripotency of stem cells	0.00414422	0.0359165	11	10	yes
Nitrogen metabolism	0.00431506	0.0364623	2	5	yes
Aldosterone-regulated sodium reabsorption	0.00526293	0.0433871	2	6	yes
ABC transporters	0.00598428	0.0467536	1	9	yes
Inflammatory mediator regulation of TRP channels	0.00597449	0.0467536	10	6	yes
Salivary secretion	0.00608626	0.0467536	6	8	yes
Phagosome	0.00658374	0.0494512	15	13	yes
